# Supplementary material for: 2-(1,3-Benzothia­zol-2-yl)-6-eth­oxy­phenol
Source: Acta Crystallogr Sect E Struct Rep Online. 2011 Aug 6;67(Pt 9):o2259. doi: 10.1107/S160053681103114X (PMC3200763; doi:10.1107/S160053681103114X)
Supplement: Supplementary file 2 [file e-67-o2259-Isup2.hkl]

#
# h,k,l, Fc-squared, Fo-squared, sigma(Fo-squared) and status flag
#
data_I
_shelx_title ' PRSKI252 in P2(1)/n'
_shelx_refln_list_code          4
_shelx_F_calc_maximum      193.60
_exptl_crystal_F_000       568.00
_reflns_d_resolution_high  0.6332
 
loop_
 _symmetry_equiv_pos_as_xyz
 'x, y, z'
 '-x+1/2, y+1/2, -z+1/2'
 '-x, -y, -z'
 'x-1/2, -y-1/2, z-1/2'
 
_cell_length_a     9.8739
_cell_length_b     9.6222
_cell_length_c    13.3644
_cell_angle_alpha  90.000
_cell_angle_beta   95.269
_cell_angle_gamma  90.000
 
_shelx_F_squared_multiplier     1.000
 
loop_
 _refln_index_h
 _refln_index_k
 _refln_index_l
 _refln_F_squared_calc
 _refln_F_squared_meas
 _refln_F_squared_sigma
 _refln_observed_status
   2   0   0     1991.14     2138.28     43.36 o
   4   0   0       17.23       20.22      1.05 o
   6   0   0     1057.27     1172.25     15.20 o
   8   0   0      309.65      309.79      5.03 o
  10   0   0      274.42      251.26      7.01 o
  12   0   0        4.12        1.83      3.18 o
  14   0   0        3.41        6.38      3.73 o
   1   1   0      638.11      652.82      4.73 o
   2   1   0      147.02      145.39      1.38 o
   3   1   0      281.73      293.70      2.59 o
   4   1   0     1261.15     1274.41      9.70 o
   5   1   0       56.31       58.25      1.17 o
   6   1   0      352.39      323.29      3.30 o
   7   1   0      133.57      129.47      2.26 o
   8   1   0        0.51        1.74      0.81 o
   9   1   0       19.31       19.10      1.83 o
  10   1   0        3.06        5.71      1.70 o
  11   1   0       25.15       19.89      2.34 o
  12   1   0       37.34       40.26      2.90 o
  13   1   0        2.17       -0.47      2.27 o
  14   1   0       20.74       30.37      4.64 o
  15   1   0        0.54       -0.94      3.20 o
   0   2   0     1673.88     1834.83     19.41 o
   1   2   0      622.75      689.76      4.42 o
   2   2   0    37479.69    36463.85    261.15 o
   3   2   0     4081.94     4307.25     30.99 o
   4   2   0      262.59      312.29      2.89 o
   5   2   0      330.40      417.83      3.81 o
   6   2   0      183.61      189.17      2.31 o
   7   2   0        4.82        5.79      1.16 o
   8   2   0       46.43       47.67      1.94 o
   9   2   0      127.68      122.83      3.41 o
  10   2   0       35.49       33.64      2.25 o
  11   2   0        0.38        0.40      1.86 o
  12   2   0       35.06       37.51      2.83 o
  13   2   0       17.19       21.70      2.87 o
  14   2   0        2.34        3.67      3.07 o
  15   2   0        0.88       -1.69      3.30 o
   1   3   0     3562.99     3772.98     23.45 o
   2   3   0     1975.00     2128.19     13.34 o
   3   3   0      555.59      583.93      3.99 o
   4   3   0       43.33       49.31      1.02 o
   5   3   0        0.29        0.08      0.57 o
   6   3   0       10.01        8.82      0.77 o
   7   3   0      196.27      197.09      2.74 o
   8   3   0       95.14       97.26      2.45 o
   9   3   0      299.85      293.28     10.26 o
  10   3   0       31.68       31.48      2.40 o
  11   3   0       25.94       28.65      2.41 o
  12   3   0       13.98       12.85      2.33 o
  13   3   0        1.97       -2.03      2.77 o
  14   3   0        0.46       -0.08      3.35 o
  15   3   0        5.13        4.10      3.56 o
   0   4   0        7.75        6.72      0.87 o
   1   4   0      744.14      774.07      6.30 o
   2   4   0      507.94      574.66      4.29 o
   3   4   0       16.73       30.82      0.87 o
   4   4   0     4534.79     4662.64     35.95 o
   5   4   0     1419.63     1467.44     12.09 o
   6   4   0      448.98      454.62      5.02 o
   7   4   0       30.27       26.21      1.31 o
   8   4   0        0.34        0.27      1.21 o
   9   4   0        0.18       -1.26      1.75 o
  10   4   0        0.01       -1.61      1.61 o
  11   4   0        0.51       -1.81      1.81 o
  12   4   0        0.73       -2.54      2.54 o
  13   4   0        2.82        0.40      2.92 o
  14   4   0        0.06        1.86      3.22 o
   1   5   0     1832.10     1875.11     14.75 o
   2   5   0       72.77       78.82      1.12 o
   3   5   0      603.51      663.56      5.74 o
   4   5   0        6.75       14.14      1.54 o
   5   5   0      118.69      130.07      2.18 o
   6   5   0       26.91       30.70      1.30 o
   7   5   0      219.60      207.00      3.20 o
   8   5   0       12.47       11.04      1.42 o
   9   5   0      110.09      115.10      3.36 o
  10   5   0        4.35        4.21      2.16 o
  11   5   0       66.41       74.32      3.94 o
  12   5   0        4.28        7.07      2.86 o
  13   5   0        1.57        1.40      4.83 o
  14   5   0        2.71       10.28      4.64 o
   0   6   0     1932.36     2098.31     25.36 o
   1   6   0      471.46      526.34      4.60 o
   2   6   0      363.71      373.01      3.55 o
   3   6   0      320.45      317.90      3.20 o
   4   6   0      310.68      321.68      3.64 o
   5   6   0      246.32      264.17      3.36 o
   6   6   0     1448.62     1432.06     13.09 o
   7   6   0      473.26      424.15      5.70 o
   8   6   0        7.82        3.28      1.59 o
   9   6   0       56.19       54.61      3.05 o
  10   6   0       15.29       13.55      2.55 o
  11   6   0        5.60        7.24      3.29 o
  12   6   0        9.33        7.61      3.76 o
  13   6   0        5.32        2.70      3.78 o
  14   6   0        3.27        3.34      4.42 o
   1   7   0      389.67      392.84      4.09 o
   2   7   0      196.24      193.40      2.29 o
   3   7   0       77.87       75.79      1.49 o
   4   7   0        1.08       -0.75      0.75 o
   5   7   0        0.41        1.51      1.22 o
   6   7   0       20.27       17.62      1.38 o
   7   7   0       89.11       99.31      4.43 o
   8   7   0        5.83        9.07      2.17 o
   9   7   0       64.36       65.13      4.30 o
  10   7   0       16.10       15.42      7.23 o
  11   7   0       15.15       19.13      3.89 o
  12   7   0        2.78        0.98      3.66 o
  13   7   0        0.08        7.21      4.37 o
   0   8   0      613.07      612.59      8.56 o
   1   8   0      223.57      234.34      2.97 o
   2   8   0        0.35        1.33      0.77 o
   3   8   0       17.36       18.90      1.10 o
   4   8   0       21.45       20.15      1.32 o
   5   8   0      129.99      108.92      2.61 o
   6   8   0        1.60       -1.05      1.31 o
   7   8   0        4.04        3.32      1.89 o
   8   8   0      521.38      490.05      8.93 o
   9   8   0       69.96       59.53      6.08 o
  10   8   0       11.61       20.63      4.17 o
  11   8   0        0.13       -5.22      5.92 o
  12   8   0        1.24        5.99      6.01 o
  13   8   0        4.21        4.09      7.62 o
   1   9   0       12.65       14.72      1.05 o
   2   9   0        0.43       -0.17      0.86 o
   3   9   0        1.72        1.05      0.95 o
   4   9   0      110.74      112.56      2.92 o
   5   9   0       15.92       15.83      1.50 o
   6   9   0       49.48       48.33      2.76 o
   7   9   0        0.34       -1.33      1.86 o
   8   9   0        6.88       11.41      3.15 o
   9   9   0       27.89       33.57      3.94 o
  10   9   0        0.12       -0.30      3.47 o
  11   9   0        1.97        3.23      3.82 o
  12   9   0        9.65       16.89      5.27 o
   0  10   0      186.04      177.87      4.67 o
   1  10   0        0.21       -0.59      0.94 o
   2  10   0      146.78      142.47      3.26 o
   3  10   0      118.72      107.74      2.58 o
   4  10   0       22.74       20.96      1.58 o
   5  10   0       27.92       25.98      2.02 o
   6  10   0        4.40        6.82      2.04 o
   7  10   0        1.91        1.93      2.09 o
   8  10   0       12.84       13.58      3.38 o
   9  10   0       14.29       17.35      3.76 o
  10  10   0       56.05       51.44      4.97 o
  11  10   0        6.00        3.35      3.94 o
   1  11   0       38.77       37.96      1.61 o
   2  11   0       13.59       14.20      1.46 o
   3  11   0        2.43        1.81      1.29 o
   4  11   0       17.51       19.85      1.92 o
   5  11   0        1.85        0.98      2.28 o
   6  11   0        1.49       -0.77      2.08 o
   7  11   0        1.46       -0.35      2.30 o
   8  11   0        5.40        6.88      3.29 o
   9  11   0       39.08       42.96     13.22 o
  10  11   0        6.73        7.29      3.97 o
   0  12   0       60.38       62.86      3.60 o
   1  12   0        4.65        3.50      1.56 o
   2  12   0       19.51       18.93      1.92 o
   3  12   0       28.09       25.43      2.11 o
   4  12   0        3.84        1.34      1.74 o
   5  12   0        3.97        3.76      1.90 o
   6  12   0       25.84       25.13      2.87 o
   7  12   0        7.40        8.56      3.32 o
   8  12   0        2.76       -1.15      3.30 o
   9  12   0        3.14        2.29      3.64 o
   1  13   0       18.40       19.47      2.04 o
   2  13   0        4.78        5.01      1.78 o
   3  13   0        6.75        5.61      1.87 o
   4  13   0        1.04        0.75      1.90 o
   5  13   0        0.18       -0.61      2.91 o
   6  13   0        0.48        3.15      3.11 o
   7  13   0       17.40       18.37      3.76 o
   8  13   0        1.44       -2.60      5.12 o
   2  14   0        1.81       -3.04      3.67 o
   3  14   0        3.41        1.37      4.12 o
   4  14   0        0.65        1.37      4.15 o
   5  14   0        1.86       -3.82      4.45 o
   6  14   0        6.38       -2.37      4.56 o
 -15   0   1        0.89       -2.42      3.83 o
 -13   0   1       94.39       83.31      5.15 o
 -11   0   1      214.38      218.29      9.87 o
  -9   0   1        0.05       -1.31      1.89 o
  -7   0   1     2175.19     2340.68     25.14 o
  -5   0   1      125.29      119.38      4.21 o
  -3   0   1     4501.52     4619.42     53.89 o
  -1   0   1     9989.72     9701.62    230.51 o
   1   0   1     1259.36     1344.34     13.98 o
   3   0   1     1889.41     1883.06     19.62 o
   5   0   1     1650.71     1694.33     18.21 o
   7   0   1       57.68       75.09      2.74 o
   9   0   1       21.14       25.45      5.10 o
  11   0   1       74.02       64.52      4.34 o
  13   0   1        2.96        4.90      4.58 o
  15   0   1        4.59       12.62      4.39 o
 -15   1   1        6.35        2.18      3.27 o
 -14   1   1        0.19       -2.77      2.77 o
 -13   1   1       10.19        9.11      2.53 o
 -12   1   1       48.31       50.00      3.53 o
 -11   1   1        2.25        1.20      1.84 o
 -10   1   1        0.72        0.96      1.64 o
  -9   1   1      117.69      117.71      3.27 o
  -8   1   1       93.01       93.88      2.04 o
  -7   1   1      512.10      492.57      4.67 o
  -6   1   1      244.06      263.95      3.37 o
  -5   1   1     1012.85     1043.56      8.22 o
  -4   1   1     1138.60     1149.66      8.81 o
  -3   1   1      723.17      762.02      5.90 o
  -2   1   1     1100.92     1179.04      8.72 o
  -1   1   1       37.65       45.57      1.20 o
   0   1   1      913.52      917.86     15.51 o
   1   1   1     2554.99     2751.30     25.18 o
   2   1   1      575.07      580.55      6.81 o
   3   1   1      618.48      626.49      5.82 o
   4   1   1        9.26       11.49      0.62 o
   5   1   1      195.67      194.91      2.23 o
   6   1   1       73.48       69.81      1.43 o
   7   1   1        1.31        0.11      0.70 o
   8   1   1       83.45       86.60      1.89 o
   9   1   1       61.05       68.10      2.71 o
  10   1   1        7.47        5.31      1.71 o
  11   1   1       52.84       52.50      3.61 o
  12   1   1        2.07       -2.00      2.07 o
  13   1   1       13.46       12.76      2.76 o
  14   1   1        0.59       -2.57      2.57 o
  15   1   1        0.07       -2.71      2.71 o
 -15   2   1       13.43       17.12      3.55 o
 -14   2   1       13.12       16.93      3.48 o
 -13   2   1       21.69       22.78      2.83 o
 -12   2   1        0.33       -1.31      2.01 o
 -11   2   1       65.83       71.10      3.11 o
 -10   2   1       50.41       48.22      2.46 o
  -9   2   1        9.21        9.92      1.63 o
  -8   2   1      416.53      413.02      4.60 o
  -7   2   1       39.44       39.92      1.36 o
  -6   2   1      372.10      377.05      3.68 o
  -5   2   1     2656.71     2850.19     21.00 o
  -4   2   1     2374.83     2678.98     19.61 o
  -3   2   1     2836.37     3037.58     22.01 o
  -2   2   1    20331.75    20734.38    149.50 o
  -1   2   1     3005.75     3220.65     23.33 o
   0   2   1       96.55       98.83      0.95 o
   1   2   1      129.52      170.56      1.27 o
   2   2   1    19842.89    19930.75    135.49 o
   3   2   1      322.24      316.67      2.65 o
   4   2   1     1982.86     2158.63     15.98 o
   5   2   1       18.94       10.04      0.64 o
   6   2   1       13.24       11.97      0.78 o
   7   2   1      281.45      294.36      3.53 o
   8   2   1       26.35       27.95      1.49 o
   9   2   1       61.62       55.42      3.54 o
  10   2   1       85.20       95.13      3.40 o
  11   2   1        0.17       -0.81      1.90 o
  12   2   1        0.00       -2.09      2.09 o
  13   2   1       27.91       29.69      2.97 o
  14   2   1        1.60        0.49      2.69 o
  15   2   1        0.35       -0.01      3.22 o
 -15   3   1       12.42       21.52      3.68 o
 -14   3   1        6.47        6.73      3.28 o
 -13   3   1        0.63       -2.77      2.77 o
 -12   3   1       44.56       50.90      3.10 o
 -11   3   1        4.40        0.64      1.91 o
 -10   3   1       13.69       16.49      1.96 o
  -9   3   1       33.26       33.99      3.07 o
  -8   3   1       14.41       14.78      1.28 o
  -7   3   1      171.23      163.91      2.71 o
  -6   3   1      352.59      354.24      4.12 o
  -5   3   1      138.21      139.14      1.81 o
  -4   3   1      983.30      925.16      6.84 o
  -3   3   1       56.71       66.02      1.09 o
  -2   3   1     1158.32     1191.09      7.97 o
  -1   3   1        0.04        0.00      0.24 o
   0   3   1      141.80      136.38      1.28 o
   1   3   1        0.24        0.45      0.19 o
   2   3   1      434.79      468.65      3.20 o
   3   3   1     1616.94     1731.77     11.49 o
   4   3   1     1346.00     1378.18     11.20 o
   5   3   1       64.21       75.35      1.51 o
   6   3   1      648.85      645.74      6.04 o
   7   3   1        6.98        2.84      0.84 o
   8   3   1        6.49        4.39      1.31 o
   9   3   1       14.67        9.23      1.69 o
  10   3   1        4.37        1.01      1.73 o
  11   3   1        4.17        7.06      2.11 o
  12   3   1        4.06        3.89      2.30 o
  13   3   1        0.00       -0.41      2.97 o
  14   3   1       14.64        8.20      5.77 o
  15   3   1        0.13       -3.20      3.20 o
 -15   4   1       13.49       14.04      3.80 o
 -14   4   1        2.20        3.07      3.31 o
 -13   4   1        3.45        2.84      2.93 o
 -12   4   1        0.33       -2.50      2.50 o
 -11   4   1       64.64       58.53      3.49 o
 -10   4   1      136.45      137.85      3.81 o
  -9   4   1       56.20       44.07      2.22 o
  -8   4   1      359.49      345.74      6.25 o
  -7   4   1       49.78       50.32      1.64 o
  -6   4   1       12.49       11.15      0.91 o
  -5   4   1     1157.87     1205.47     10.10 o
  -4   4   1     7860.18     8296.75     63.29 o
  -3   4   1     1770.33     2042.02     14.98 o
  -2   4   1     2961.57     3259.28     23.99 o
  -1   4   1        0.16       -0.28      0.28 o
   0   4   1      609.87      607.75      4.68 o
   1   4   1        0.50       -0.10      0.16 o
   2   4   1     1128.01     1335.27      9.40 o
   3   4   1      929.86     1132.25      8.60 o
   4   4   1     3706.19     3917.76     26.77 o
   5   4   1        0.03        0.21      0.68 o
   6   4   1       27.35       27.02      1.23 o
   7   4   1        0.08       -0.91      0.91 o
   8   4   1      190.23      187.29      3.54 o
   9   4   1       36.77       35.75      2.24 o
  10   4   1        1.23        1.90      1.71 o
  11   4   1       31.45       32.11      2.61 o
  12   4   1       20.96       22.84      3.10 o
  13   4   1        0.01       -2.78      2.78 o
  14   4   1        0.00       -3.17      3.17 o
 -14   5   1       38.06       37.75      8.51 o
 -13   5   1        3.74        7.04      3.13 o
 -12   5   1        1.97        1.89      2.71 o
 -11   5   1        0.57        2.42      2.35 o
 -10   5   1       50.42       50.64      3.16 o
  -9   5   1       26.25       21.00      2.35 o
  -8   5   1        0.00        1.06      1.17 o
  -7   5   1        7.67        3.94      1.11 o
  -6   5   1      953.09      974.88      8.60 o
  -5   5   1        1.07        2.38      0.69 o
  -4   5   1      536.50      537.45      4.91 o
  -3   5   1        0.84       -0.47      0.47 o
  -2   5   1       79.53       57.56      1.02 o
  -1   5   1       18.39       18.72      0.67 o
   0   5   1      712.41      748.15      5.76 o
   1   5   1       10.44       12.84      0.69 o
   2   5   1      593.77      584.41      4.72 o
   3   5   1       46.34       43.51      1.06 o
   4   5   1     1237.76     1264.03     11.27 o
   5   5   1      124.22      146.05      2.36 o
   6   5   1      436.00      429.42      4.90 o
   7   5   1        1.38        1.41      1.02 o
   8   5   1       81.84       79.83      2.50 o
   9   5   1        0.15        0.09      1.58 o
  10   5   1        0.18       -0.46      2.05 o
  11   5   1        6.10        7.31      2.53 o
  12   5   1        9.94       12.06      3.50 o
  13   5   1        5.73        3.75      4.05 o
  14   5   1        0.26       -4.14      4.77 o
 -14   6   1        2.53       -4.79      7.42 o
 -13   6   1        3.13        2.75      5.73 o
 -12   6   1       10.95        9.66      3.72 o
 -11   6   1        0.81        0.44      2.35 o
 -10   6   1       11.24       11.42      2.41 o
  -9   6   1        8.41        4.81      3.39 o
  -8   6   1       29.24       35.08      2.74 o
  -7   6   1       27.43       41.59      1.88 o
  -6   6   1     2815.54     2736.07     26.08 o
  -5   6   1      193.62      180.27      2.61 o
  -4   6   1       10.81       12.39      1.09 o
  -3   6   1        5.13        5.38      0.64 o
  -2   6   1       10.75        9.32      0.62 o
  -1   6   1       60.65       74.34      1.09 o
   0   6   1       25.72       22.25      0.71 o
   1   6   1      315.05      361.68      3.40 o
   2   6   1      187.32      177.23      2.10 o
   3   6   1       58.57       59.05      1.27 o
   4   6   1       33.43       34.66      1.34 o
   5   6   1      374.80      378.44      4.04 o
   6   6   1      179.86      178.67      2.88 o
   7   6   1       18.68       25.33      1.59 o
   8   6   1       48.93       53.01      2.38 o
   9   6   1        2.82        2.90      2.03 o
  10   6   1       22.60       22.47      2.72 o
  11   6   1       12.19       12.93      3.70 o
  12   6   1        3.36        0.95      3.74 o
  13   6   1        0.30       -3.87      3.87 o
  14   6   1        1.36        6.97      4.60 o
 -13   7   1       13.98       13.32      4.47 o
 -12   7   1       36.43       45.39      4.94 o
 -11   7   1        1.91       -1.07      3.15 o
 -10   7   1        0.46       -0.79      2.82 o
  -9   7   1       42.75       46.80      4.15 o
  -8   7   1       14.13       10.99      1.85 o
  -7   7   1        0.76        4.41      1.29 o
  -6   7   1       23.15       25.40      1.53 o
  -5   7   1       98.16      100.13      2.36 o
  -4   7   1      322.31      318.10      3.77 o
  -3   7   1        2.14        3.74      0.69 o
  -2   7   1      494.98      496.71      4.60 o
  -1   7   1       39.78       40.86      1.03 o
   0   7   1       39.27       46.16      1.21 o
   1   7   1       94.07       84.93      1.41 o
   2   7   1       62.98       58.82      1.28 o
   3   7   1       91.76       84.21      1.51 o
   4   7   1      110.73      106.42      2.23 o
   5   7   1       56.42       48.00      1.66 o
   6   7   1      166.07      169.51      3.68 o
   7   7   1       91.53       89.99      3.50 o
   8   7   1      178.99      165.38      6.85 o
   9   7   1       30.77       30.40      3.63 o
  10   7   1        3.04        2.64      3.51 o
  11   7   1       13.49       13.61      3.91 o
  12   7   1        2.59       -1.49      3.74 o
  13   7   1        4.82        2.20      4.30 o
 -13   8   1       13.88       25.87      7.23 o
 -12   8   1        6.57        5.52      3.84 o
 -11   8   1        8.82       11.04      3.88 o
 -10   8   1        2.94        4.58      3.17 o
  -9   8   1       54.62       56.85      4.29 o
  -8   8   1      395.27      350.41      9.37 o
  -7   8   1        0.16       -0.46      1.80 o
  -6   8   1        1.94        1.28      1.36 o
  -5   8   1      202.27      183.85      3.67 o
  -4   8   1       56.71       48.50      1.70 o
  -3   8   1      537.69      522.60      5.51 o
  -2   8   1      194.02      193.22      2.66 o
  -1   8   1      122.93      136.51      2.11 o
   0   8   1        7.98        6.97      0.80 o
   1   8   1       62.93       65.16      1.55 o
   2   8   1      268.05      269.17      3.35 o
   3   8   1      211.02      201.99      3.20 o
   4   8   1       34.67       37.01      1.62 o
   5   8   1       45.16       59.54      2.06 o
   6   8   1        2.54        2.17      1.70 o
   7   8   1      169.12      169.75      4.70 o
   8   8   1       69.36       67.04      3.49 o
   9   8   1        4.61        5.35      2.92 o
  10   8   1       26.28       29.10      5.32 o
  11   8   1       19.03       20.78      4.62 o
  12   8   1        4.40        7.22      4.24 o
  13   8   1        7.23       12.53      4.71 o
 -12   9   1        2.53        3.98      4.08 o
 -11   9   1        6.93        4.52      3.71 o
 -10   9   1        2.49        4.70      3.84 o
  -9   9   1       21.34       27.42      7.94 o
  -8   9   1        0.97       -1.10      2.53 o
  -7   9   1      116.23      107.28      5.37 o
  -6   9   1        1.83        1.35      1.50 o
  -5   9   1        4.35        9.53      1.51 o
  -4   9   1       33.37       33.07      1.56 o
  -3   9   1       13.79       12.96      1.11 o
  -2   9   1        7.83        7.83      0.97 o
  -1   9   1       42.91       40.05      1.34 o
   0   9   1        3.01        2.68      0.85 o
   1   9   1      159.82      164.95      2.56 o
   2   9   1        2.88        2.57      0.93 o
   3   9   1       44.09       41.27      1.80 o
   4   9   1        2.70        2.62      1.18 o
   5   9   1        7.04        5.57      1.37 o
   6   9   1       41.20       37.75      2.62 o
   7   9   1        0.12       -0.34      1.95 o
   8   9   1        0.13        0.37      2.15 o
   9   9   1       79.31       75.76      4.85 o
  10   9   1       33.83       33.16      4.27 o
  11   9   1       21.30       18.32      4.09 o
  12   9   1        3.44        8.17      5.95 o
 -11  10   1       88.09      102.91     16.97 o
 -10  10   1      106.54      100.74      8.53 o
  -9  10   1       17.55       24.20      3.95 o
  -8  10   1        0.20       -2.82      2.82 o
  -7  10   1       15.91       15.51      3.55 o
  -6  10   1        8.12       10.48      2.17 o
  -5  10   1       25.99       27.67      1.99 o
  -4  10   1       91.07       85.35      2.45 o
  -3  10   1       31.63       29.12      1.56 o
  -2  10   1       28.89       28.63      1.41 o
  -1  10   1      182.86      177.21      2.80 o
   0  10   1        0.13        0.11      0.94 o
   1  10   1       83.95       83.83      2.02 o
   2  10   1       51.09       54.04      1.74 o
   3  10   1       40.28       49.03      2.44 o
   4  10   1       15.10       15.81      1.72 o
   5  10   1      133.23      133.00      3.52 o
   6  10   1        1.91       -0.05      1.92 o
   7  10   1        9.30       10.93      2.37 o
   8  10   1        8.39        5.83      3.11 o
   9  10   1        0.20       -2.99      3.15 o
  10  10   1       64.09       73.05      5.49 o
  11  10   1        0.00       -2.76      4.15 o
 -10  11   1        5.58        6.45      3.88 o
  -9  11   1        0.55        1.13      3.43 o
  -8  11   1        7.40        4.85      3.31 o
  -7  11   1       34.52       38.68      3.73 o
  -6  11   1        0.09        0.26      2.16 o
  -5  11   1       28.93       30.42      2.60 o
  -4  11   1       51.66       52.75      1.90 o
  -3  11   1        4.86        4.72      1.36 o
  -2  11   1        2.14        0.24      1.22 o
  -1  11   1        8.64        9.77      1.32 o
   0  11   1        4.28        3.05      1.23 o
   1  11   1       53.24       52.67      1.79 o
   2  11   1       16.75       16.80      1.52 o
   3  11   1       15.26       15.65      1.76 o
   4  11   1        2.46        1.38      1.55 o
   5  11   1        2.23        2.95      1.72 o
   6  11   1       14.93       17.02      2.45 o
   7  11   1        1.09        4.24      2.36 o
   8  11   1        1.98       -0.69      5.77 o
   9  11   1        6.52        7.50      3.91 o
  10  11   1        5.54        1.04      4.05 o
  -9  12   1       10.75        6.99      3.77 o
  -8  12   1        0.51       -3.26      3.26 o
  -7  12   1       34.30       42.63      4.13 o
  -6  12   1       31.29       34.52      2.99 o
  -5  12   1        0.01       -1.15      2.10 o
  -4  12   1       10.07       10.70      1.72 o
  -3  12   1        8.18        8.33      1.79 o
  -2  12   1        1.77       -0.08      1.51 o
  -1  12   1        4.39        3.47      1.39 o
   0  12   1       81.13       85.10      2.57 o
   1  12   1       56.31       57.39      2.41 o
   2  12   1        9.39        6.17      1.75 o
   3  12   1       49.32       48.68      2.47 o
   4  12   1        5.64        6.18      1.82 o
   5  12   1       22.52       26.62      2.37 o
   6  12   1        0.04        0.24      2.29 o
   7  12   1        0.01       -1.68      3.15 o
   8  12   1        9.60       15.83      3.76 o
   9  12   1        0.01       -3.47      3.65 o
  -8  13   1        2.53        6.34      5.16 o
  -7  13   1        7.03        8.42      5.38 o
  -6  13   1       20.30       22.89      5.30 o
  -5  13   1        8.05        5.34      5.38 o
  -4  13   1        6.50        0.68      2.85 o
  -3  13   1        0.05        2.56      2.63 o
  -2  13   1       22.87       23.19      2.49 o
  -1  13   1       11.64       11.47      2.20 o
   0  13   1        2.48        0.16      2.03 o
   1  13   1        0.00       -1.62      1.62 o
   2  13   1        2.38       -1.68      1.68 o
   3  13   1        2.57        2.83      1.85 o
   4  13   1       31.23       38.61      3.53 o
   5  13   1        0.01       -2.37      2.37 o
   6  13   1        0.00       -0.54      3.09 o
   7  13   1       15.85       21.15      6.34 o
  -6  14   1        1.54        4.27      4.86 o
  -5  14   1       17.84       18.73      5.34 o
  -4  14   1        3.94        0.26      4.27 o
  -3  14   1        0.71       -4.12      4.12 o
  -2  14   1        0.03        0.30      4.15 o
  -1  14   1        5.44        7.57      4.04 o
   0  14   1        3.46        4.97      4.01 o
   1  14   1        0.00       -3.60      3.60 o
   5  14   1        2.84        8.87      4.56 o
 -14   0   2        7.00        9.78      3.80 o
 -12   0   2      184.80      186.28      6.72 o
 -10   0   2      184.84      175.02      7.72 o
  -8   0   2        7.23        4.74      1.21 o
  -6   0   2     1464.44     1517.80     16.64 o
  -4   0   2       67.03       74.77      1.87 o
  -2   0   2     4312.37     4455.13     45.55 o
   0   0   2     8278.23     8747.74     81.08 o
   2   0   2     3006.64     3085.13     31.59 o
   4   0   2      835.57      857.93     10.96 o
   6   0   2     1149.26     1225.69     16.03 o
   8   0   2        2.63        1.80      1.20 o
  10   0   2      455.89      445.43     10.78 o
  12   0   2        7.18        3.76      3.42 o
  14   0   2        0.01        1.21      3.92 o
 -15   1   2        7.91        7.45      3.32 o
 -14   1   2        0.91       -1.98      2.48 o
 -13   1   2       17.12       13.62      2.49 o
 -12   1   2       92.08       91.38      4.03 o
 -11   1   2       29.13       32.65      2.36 o
 -10   1   2      417.84      400.75      6.49 o
  -9   1   2      129.15      130.72      3.37 o
  -8   1   2       61.73       55.48      1.88 o
  -7   1   2       14.90       15.85      0.98 o
  -6   1   2       23.82       26.85      1.01 o
  -5   1   2      171.77      160.63      2.30 o
  -4   1   2      496.83      454.76      4.15 o
  -3   1   2      553.99      558.59      4.47 o
  -2   1   2     7722.51     7858.81     65.77 o
  -1   1   2     1578.87     1693.93     13.60 o
   0   1   2     6981.15     7267.08     62.88 o
   1   1   2     2585.51     2753.20     19.95 o
   2   1   2     2608.86     2709.11     20.93 o
   3   1   2        2.53        2.49      0.49 o
   4   1   2       79.34       88.83      1.42 o
   5   1   2      219.98      213.24      2.57 o
   6   1   2      190.03      175.80      3.49 o
   7   1   2      178.53      174.82      2.44 o
   8   1   2       13.49       10.78      1.18 o
   9   1   2        4.18        5.60      1.58 o
  10   1   2        4.29        4.15      1.81 o
  11   1   2        3.11        2.07      2.02 o
  12   1   2       19.95       17.13      2.54 o
  13   1   2        2.53        2.89      2.50 o
  14   1   2       24.57       29.64      3.29 o
  15   1   2        5.19       -0.59      2.77 o
 -15   2   2        1.32        0.53      3.21 o
 -14   2   2       27.17       22.23      4.33 o
 -13   2   2        1.27       -2.17      2.73 o
 -12   2   2        2.64        1.61      2.11 o
 -11   2   2      155.63      148.04      4.14 o
 -10   2   2       79.96       73.66      2.87 o
  -9   2   2      651.13      639.81     14.35 o
  -8   2   2      575.67      565.18      5.81 o
  -7   2   2      146.25      151.99      2.18 o
  -6   2   2        1.23        0.16      0.57 o
  -5   2   2      197.60      229.73      2.45 o
  -4   2   2        4.55        5.67      0.49 o
  -3   2   2      112.17      124.22      1.38 o
  -2   2   2     1353.33     1536.87     13.47 o
  -1   2   2     1922.71     1949.83     14.40 o
   0   2   2     2984.83     3097.76     26.00 o
   1   2   2     1991.20     2128.42     14.66 o
   2   2   2        7.34       14.31      0.43 o
   3   2   2      134.89      126.34      1.33 o
   4   2   2      116.90      154.94      1.82 o
   5   2   2      246.15      251.97      2.68 o
   6   2   2       17.37       15.10      0.91 o
   7   2   2       65.22       61.06      1.68 o
   8   2   2      484.47      476.00      6.15 o
   9   2   2       84.10       74.16      2.91 o
  10   2   2       16.51       17.62      2.13 o
  11   2   2       11.03       11.12      2.26 o
  12   2   2       59.11       61.78      3.28 o
  13   2   2       48.81       47.90      3.35 o
  14   2   2        0.16       -1.96      2.61 o
  15   2   2        0.22        4.17      3.53 o
 -15   3   2        0.27       -1.47      3.39 o
 -14   3   2       17.26       14.02      3.45 o
 -13   3   2       32.50       33.92      5.49 o
 -12   3   2       29.94       29.66      3.93 o
 -11   3   2       84.18       77.92      3.17 o
 -10   3   2        1.52        0.30      1.68 o
  -9   3   2       11.08       14.71      1.69 o
  -8   3   2      297.26      302.89      4.12 o
  -7   3   2      242.64      233.34      3.31 o
  -6   3   2       28.25       34.22      1.11 o
  -5   3   2        2.56        3.46      0.63 o
  -4   3   2     1562.68     1756.15     13.17 o
  -3   3   2      282.26      322.23      2.86 o
  -2   3   2      340.81      377.95      3.18 o
  -1   3   2     1143.26     1167.72     10.19 o
   0   3   2     1762.41     1763.92     15.05 o
   1   3   2      123.35      120.25      1.29 o
   2   3   2       69.37       65.47      0.91 o
   3   3   2     1739.93     1889.87     13.21 o
   4   3   2      447.38      517.12      4.21 o
   5   3   2        2.88        5.88      0.71 o
   6   3   2       31.15       31.58      1.14 o
   7   3   2        4.50        6.89      0.96 o
   8   3   2       21.96       23.47      2.10 o
   9   3   2       94.33       93.73      4.47 o
  10   3   2       24.30       18.99      2.05 o
  11   3   2        3.79       -1.88      1.88 o
  12   3   2       24.83       25.71      2.69 o
  13   3   2        4.05        3.96      2.53 o
  14   3   2        3.08        5.29      3.36 o
  15   3   2        0.11       -3.21      3.21 o
 -15   4   2        5.94        8.57      3.56 o
 -14   4   2        4.16        4.97      3.36 o
 -13   4   2       31.41       30.23      5.56 o
 -12   4   2        0.39        0.85      2.51 o
 -11   4   2      158.15      160.04      5.33 o
 -10   4   2       27.82       22.11      2.47 o
  -9   4   2      150.00      128.12      3.43 o
  -8   4   2      159.78      141.64      2.75 o
  -7   4   2      453.83      434.20      4.67 o
  -6   4   2       18.84       17.85      0.98 o
  -5   4   2      125.42      110.54      1.80 o
  -4   4   2      867.52      953.23      8.02 o
  -3   4   2     1297.87     1354.48     10.98 o
  -2   4   2        0.42       -0.13      0.35 o
  -1   4   2      479.66      482.21      3.89 o
   0   4   2      565.15      587.27      4.60 o
   1   4   2      539.47      560.01      3.97 o
   2   4   2      349.66      405.31      3.43 o
   3   4   2       18.29       16.81      0.69 o
   4   4   2      160.70      186.47      2.64 o
   5   4   2      333.83      316.43      3.44 o
   6   4   2        8.06        6.42      0.89 o
   7   4   2      476.85      449.59      5.27 o
   8   4   2       27.75       30.23      1.73 o
   9   4   2        0.93       -0.43      1.57 o
  10   4   2       33.20       32.55      2.99 o
  11   4   2       13.56       13.10      2.23 o
  12   4   2        0.00       -2.80      2.80 o
  13   4   2        3.28       -0.86      2.91 o
  14   4   2       16.99       20.98      4.71 o
 -14   5   2        1.78       -1.19      3.19 o
 -13   5   2        0.11        5.44      3.07 o
 -12   5   2        2.56       -1.31      2.52 o
 -11   5   2        4.12        5.46      2.50 o
 -10   5   2        1.35       -2.08      2.08 o
  -9   5   2      141.03      126.64      4.16 o
  -8   5   2        3.69        3.11      1.30 o
  -7   5   2       62.30       64.47      1.90 o
  -6   5   2        6.79        7.28      0.89 o
  -5   5   2      359.91      344.18      3.62 o
  -4   5   2      109.22      107.69      1.87 o
  -3   5   2       65.65       69.40      1.32 o
  -2   5   2       29.41       43.79      0.96 o
  -1   5   2      159.55      175.71      1.88 o
   0   5   2       10.73       14.04      0.52 o
   1   5   2      967.45     1004.31      7.65 o
   2   5   2      246.54      247.78      2.57 o
   3   5   2       42.76       33.53      1.00 o
   4   5   2        1.13        2.61      0.70 o
   5   5   2      187.79      178.74      2.48 o
   6   5   2      390.88      385.82      4.58 o
   7   5   2       21.65       21.75      1.88 o
   8   5   2       41.41       38.71      1.88 o
   9   5   2        3.91        6.62      1.69 o
  10   5   2        0.63        0.32      1.75 o
  11   5   2       47.90       55.35      5.55 o
  12   5   2        8.44        4.06      4.28 o
  13   5   2        0.18        1.64      5.45 o
  14   5   2        5.54        9.94      4.73 o
 -14   6   2        2.71        4.68      4.38 o
 -13   6   2      122.54      128.76      7.07 o
 -12   6   2        2.99        2.62      2.74 o
 -11   6   2       39.50       34.21      3.28 o
 -10   6   2        2.01        1.72      2.27 o
  -9   6   2       49.47       52.93      3.00 o
  -8   6   2       47.47       47.85      2.35 o
  -7   6   2      253.31      231.96      3.91 o
  -6   6   2        2.39        4.20      1.21 o
  -5   6   2      110.89      101.44      2.28 o
  -4   6   2       16.59       16.10      1.03 o
  -3   6   2      884.45      883.96      7.56 o
  -2   6   2       77.87       75.53      1.10 o
  -1   6   2      666.54      720.31      6.62 o
   0   6   2     1032.78     1148.93     10.08 o
   1   6   2       20.94       31.13      0.80 o
   2   6   2       11.11        8.61      0.65 o
   3   6   2        0.06        0.67      0.58 o
   4   6   2       30.75       28.60      1.11 o
   5   6   2      133.72      111.59      2.08 o
   6   6   2      143.20      149.03      2.63 o
   7   6   2       42.90       52.10      1.97 o
   8   6   2       21.71       20.56      1.71 o
   9   6   2        7.49        7.28      2.91 o
  10   6   2        0.06        3.16      3.03 o
  11   6   2        0.51       -4.69      4.69 o
  12   6   2        7.60       10.21      7.21 o
  13   6   2       37.37       37.60      5.20 o
  14   6   2        3.75        1.57      4.56 o
 -13   7   2        2.70       -3.50      3.97 o
 -12   7   2       17.65       24.93      9.68 o
 -11   7   2        0.71        1.38      4.17 o
 -10   7   2        2.14       -0.52      2.91 o
  -9   7   2        0.12       -2.12      2.12 o
  -8   7   2      133.33      131.29      4.71 o
  -7   7   2      243.01      224.26      6.10 o
  -6   7   2       33.42       28.98      2.06 o
  -5   7   2       13.77       12.48      1.21 o
  -4   7   2      264.13      268.63      3.70 o
  -3   7   2        3.12        1.80      0.66 o
  -2   7   2      264.62      250.03      3.02 o
  -1   7   2      136.20      131.54      1.57 o
   0   7   2       13.36       12.73      0.60 o
   1   7   2      132.92      139.21      2.27 o
   2   7   2       29.59       33.75      1.03 o
   3   7   2      125.12      121.09      2.08 o
   4   7   2      273.09      261.38      3.71 o
   5   7   2        0.25       -0.91      0.91 o
   6   7   2      109.20      105.67      3.49 o
   7   7   2       55.96       44.75      2.69 o
   8   7   2      168.44      172.45      4.90 o
   9   7   2       21.44       20.65      3.38 o
  10   7   2       20.63       11.72      3.52 o
  11   7   2        6.80        5.44      3.68 o
  12   7   2        1.34        4.99      3.92 o
  13   7   2        0.00        1.74      4.07 o
 -13   8   2        4.19       -1.88      3.95 o
 -12   8   2        6.08        5.40      6.57 o
 -11   8   2       71.84       86.92      6.64 o
 -10   8   2       77.21       87.08     13.54 o
  -9   8   2       98.66       93.40      5.06 o
  -8   8   2       65.80       57.23      3.88 o
  -7   8   2        3.21        4.20      1.60 o
  -6   8   2       43.36       45.96      2.10 o
  -5   8   2        3.58        1.38      1.25 o
  -4   8   2      369.81      341.85      3.73 o
  -3   8   2       54.67       51.33      1.69 o
  -2   8   2      604.72      616.79      6.11 o
  -1   8   2       37.99       32.63      1.48 o
   0   8   2       66.50       64.29      1.46 o
   1   8   2       65.98       70.08      1.58 o
   2   8   2      224.17      222.89      2.99 o
   3   8   2      118.87      109.55      2.39 o
   4   8   2       73.14       75.14      2.20 o
   5   8   2        3.35        1.93      1.61 o
   6   8   2        3.47        1.56      1.51 o
   7   8   2        4.26        3.01      1.94 o
   8   8   2        0.21        0.09      2.08 o
   9   8   2        3.31        3.65      4.56 o
  10   8   2        5.02        5.17      3.36 o
  11   8   2       13.88       16.93      4.18 o
  12   8   2        3.00        4.24      6.12 o
 -12   9   2        0.30       -3.64      3.64 o
 -11   9   2       10.57       17.96      4.97 o
 -10   9   2      108.22      112.69      5.99 o
  -9   9   2        1.03       -1.04      3.10 o
  -8   9   2        0.28        1.90      2.84 o
  -7   9   2        4.92        0.70      1.98 o
  -6   9   2        0.15        0.62      1.50 o
  -5   9   2       27.43       25.89      1.79 o
  -4   9   2      106.49      100.05      2.15 o
  -3   9   2        1.14        1.72      0.91 o
  -2   9   2      335.55      329.20      3.92 o
  -1   9   2        3.68        3.01      0.82 o
   0   9   2      185.04      173.92      2.56 o
   1   9   2       37.95       39.20      1.37 o
   2   9   2       31.90       31.21      1.33 o
   3   9   2       14.21       15.56      1.33 o
   4   9   2       45.55       48.28      1.90 o
   5   9   2       10.53        9.18      1.79 o
   6   9   2       84.49       88.19      3.16 o
   7   9   2        5.69        1.58      1.99 o
   8   9   2       58.67       56.87      3.41 o
   9   9   2        4.76        2.85      3.36 o
  10   9   2       37.79       31.67      4.40 o
  11   9   2        1.37        6.76      3.95 o
  12   9   2        9.11       13.53      4.58 o
 -11  10   2        0.04       -1.90      3.90 o
 -10  10   2       10.60        3.17      3.65 o
  -9  10   2       42.94       49.36      4.45 o
  -8  10   2       92.19      116.24      5.45 o
  -7  10   2        2.55       -0.86      2.59 o
  -6  10   2       19.26       16.71      2.26 o
  -5  10   2        0.97        1.08      1.47 o
  -4  10   2       61.36       52.00      1.74 o
  -3  10   2      112.13      105.77      2.87 o
  -2  10   2       44.89       43.43      2.13 o
  -1  10   2      116.44      112.83      2.22 o
   0  10   2      184.67      186.32      2.84 o
   1  10   2       10.32       11.70      1.13 o
   2  10   2      120.33      122.54      2.45 o
   3  10   2       66.35       61.58      2.36 o
   4  10   2       21.16       21.07      1.82 o
   5  10   2        1.07       -0.05      1.79 o
   6  10   2        2.49        3.48      1.73 o
   7  10   2        1.34        1.27      2.09 o
   8  10   2        0.26        0.87      3.04 o
   9  10   2       46.34       52.45      4.65 o
  10  10   2        3.41        4.71      3.82 o
  11  10   2        1.24        0.07      4.01 o
 -10  11   2        0.29       -3.53      3.53 o
  -9  11   2        4.54        5.57      3.50 o
  -8  11   2        9.41       12.70      3.44 o
  -7  11   2        6.75       15.86      3.24 o
  -6  11   2        2.62        1.23      2.08 o
  -5  11   2        2.88        3.65      1.98 o
  -4  11   2       17.87       18.98      1.44 o
  -3  11   2       12.46        8.97      1.38 o
  -2  11   2       90.02       84.67      2.34 o
  -1  11   2        1.30        0.74      1.15 o
   0  11   2       51.98       48.99      1.82 o
   1  11   2       39.18       41.30      1.76 o
   2  11   2        1.62        1.01      1.25 o
   3  11   2        5.51        3.44      1.54 o
   4  11   2       23.65       24.76      2.05 o
   5  11   2        1.76        1.88      1.71 o
   6  11   2       31.83       31.48      2.50 o
   7  11   2        1.19        0.89      2.21 o
   8  11   2       10.76        4.92      3.30 o
   9  11   2        1.75        3.37      5.77 o
  10  11   2        2.45        6.19      4.15 o
  -9  12   2       15.26       18.57      4.03 o
  -8  12   2        8.65        7.46      4.10 o
  -7  12   2       27.00       37.98      6.12 o
  -6  12   2        3.08        4.49      4.45 o
  -5  12   2       38.46       41.42      3.95 o
  -4  12   2        0.00       -1.95      1.95 o
  -3  12   2       24.59       32.57      2.10 o
  -2  12   2       18.53       13.94      1.77 o
  -1  12   2      109.86      114.30      3.21 o
   0  12   2        1.04        0.36      1.30 o
   1  12   2       10.10       11.78      1.76 o
   2  12   2       24.05       28.85      3.40 o
   3  12   2        3.07        4.89      2.00 o
   4  12   2        3.49        2.43      1.79 o
   5  12   2       21.69       21.34      2.29 o
   6  12   2        8.38       13.36      5.19 o
   7  12   2       34.68       43.53      3.63 o
   8  12   2       12.26       23.78      3.97 o
   9  12   2        3.10        3.37      3.77 o
  -8  13   2        0.71       -4.12      5.04 o
  -7  13   2        2.13       13.80      5.45 o
  -6  13   2        0.29       -4.78      4.78 o
  -5  13   2        2.30       -4.45      4.45 o
  -4  13   2        4.93        8.08      3.07 o
  -3  13   2        0.39        0.29      2.70 o
  -2  13   2        0.00        2.67      2.86 o
  -1  13   2       15.00       15.60      2.29 o
   0  13   2        3.48        0.63      1.98 o
   1  13   2        5.00        3.53      2.11 o
   2  13   2        9.14        7.45      2.29 o
   3  13   2       27.90       25.92      2.71 o
   4  13   2        0.48       -3.00      3.00 o
   5  13   2        0.29        0.87      2.50 o
   6  13   2        6.63        6.12      4.86 o
   7  13   2        6.94       10.32      3.68 o
  -5  14   2       30.80       39.76      6.23 o
  -4  14   2        5.37        4.86      4.82 o
  -3  14   2       34.74       28.86      5.49 o
  -2  14   2        1.69        1.34      4.23 o
  -1  14   2        1.45        2.56      4.15 o
   0  14   2        0.66        5.19      4.19 o
   1  14   2       11.25        8.27      4.56 o
   2  14   2        6.87       13.95      4.75 o
   3  14   2        2.79       -4.45      4.45 o
   4  14   2       10.35       12.13      5.12 o
   5  14   2       23.76       30.90      5.80 o
  -1  15   2        1.27       -0.74      4.53 o
 -15   0   3        0.00        1.74      6.01 o
 -13   0   3       37.54       35.77      4.19 o
 -11   0   3       26.08       27.34      3.43 o
  -9   0   3      281.22      271.87      6.93 o
  -7   0   3      261.09      255.02      4.19 o
  -5   0   3      954.36     1021.29     11.43 o
  -3   0   3      150.06      170.82      2.47 o
  -1   0   3      766.26      819.85      7.83 o
   1   0   3     1350.06     1409.64     14.71 o
   3   0   3      478.44      555.59      6.50 o
   5   0   3     2099.93     2121.19     28.59 o
   7   0   3      420.32      424.26      7.45 o
   9   0   3       71.63       66.93      3.74 o
  11   0   3      393.41      390.23      9.91 o
  13   0   3       45.80       42.11      7.18 o
  15   0   3        5.98       10.46      4.54 o
 -15   1   3       16.15       16.20      3.70 o
 -14   1   3        1.09       -2.92      3.68 o
 -13   1   3       46.11       48.86      3.76 o
 -12   1   3       17.84       15.61      3.99 o
 -11   1   3       23.92       19.81      2.16 o
 -10   1   3       82.67       76.51      2.95 o
  -9   1   3      103.61      100.23      3.65 o
  -8   1   3       41.59       44.30      1.37 o
  -7   1   3      893.13      917.11      7.71 o
  -6   1   3       11.00       20.22      1.10 o
  -5   1   3     1213.66     1213.05     10.07 o
  -4   1   3        1.81        1.31      0.30 o
  -3   1   3      775.30      750.23      6.25 o
  -2   1   3      201.98      187.43      1.75 o
  -1   1   3      106.48      124.00      1.18 o
   0   1   3      158.80      170.91      1.47 o
   1   1   3      192.46      160.75      1.45 o
   2   1   3       16.86        7.18      0.44 o
   3   1   3       43.22       42.14      0.86 o
   4   1   3      576.45      632.24      5.28 o
   5   1   3      197.43      206.60      3.73 o
   6   1   3      453.84      508.67      5.08 o
   7   1   3       49.44       47.72      1.70 o
   8   1   3       64.59       66.14      2.26 o
   9   1   3      450.43      418.72      6.57 o
  10   1   3       18.94       18.24      2.18 o
  11   1   3      195.54      198.17      4.92 o
  12   1   3        2.80        2.91      2.38 o
  13   1   3        1.50       -0.37      2.43 o
  14   1   3        0.49       -1.76      2.69 o
  15   1   3        0.54        2.63      2.92 o
 -15   2   3       13.52        9.72      3.54 o
 -14   2   3        4.05        2.96      3.17 o
 -13   2   3        2.09        1.09      3.12 o
 -12   2   3       17.36       14.28      2.37 o
 -11   2   3        1.86        1.61      2.52 o
 -10   2   3       65.57       62.52      2.72 o
  -9   2   3        2.03        4.33      1.50 o
  -8   2   3      444.65      431.29      6.56 o
  -7   2   3       15.47       14.40      0.98 o
  -6   2   3      243.69      236.15      2.65 o
  -5   2   3      182.51      188.43      2.15 o
  -4   2   3      112.96      112.92      1.45 o
  -3   2   3      259.01      258.49      2.56 o
  -2   2   3        2.80        0.98      0.25 o
  -1   2   3       83.05       73.34      0.96 o
   0   2   3      450.54      480.40      4.11 o
   1   2   3      688.86      772.14      5.78 o
   2   2   3      887.52      891.41      8.01 o
   3   2   3      207.89      230.30      2.16 o
   4   2   3      984.79     1025.86      8.08 o
   5   2   3      382.89      395.58      4.04 o
   6   2   3       55.93       56.17      1.50 o
   7   2   3      454.23      453.93      4.88 o
   8   2   3        9.39        6.87      1.42 o
   9   2   3      440.44      418.72      6.61 o
  10   2   3       43.78       42.14      2.54 o
  11   2   3       10.31        8.97      2.19 o
  12   2   3       87.21       93.72      4.44 o
  13   2   3       12.65       12.98      4.18 o
  14   2   3        0.31       -2.57      2.57 o
  15   2   3        0.77       -4.15      4.25 o
 -15   3   3        2.37        3.53      3.47 o
 -14   3   3        4.61        3.89      3.08 o
 -13   3   3       13.23       12.31      3.17 o
 -12   3   3        7.85        7.37      2.83 o
 -11   3   3        0.93        2.83      2.26 o
 -10   3   3       77.30       73.43      4.08 o
  -9   3   3       11.83       14.47      1.93 o
  -8   3   3      192.61      191.15      3.17 o
  -7   3   3       77.83       83.49      2.00 o
  -6   3   3        0.03        0.67      0.67 o
  -5   3   3      526.69      524.13      4.63 o
  -4   3   3        5.31        3.46      0.51 o
  -3   3   3      405.15      480.73      4.36 o
  -2   3   3      248.70      217.89      2.09 o
  -1   3   3       58.78       53.71      1.90 o
   0   3   3       16.10       17.17      0.93 o
   1   3   3       55.59       57.78      0.79 o
   2   3   3      107.22      134.25      1.56 o
   3   3   3      519.03      495.02      4.22 o
   4   3   3       61.45       70.39      1.22 o
   5   3   3      166.57      172.86      2.35 o
   6   3   3      162.70      149.31      2.33 o
   7   3   3      172.47      156.80      2.62 o
   8   3   3      269.01      273.04      4.39 o
   9   3   3       24.30       20.83      2.22 o
  10   3   3       14.06       16.44      2.21 o
  11   3   3        8.32        8.16      2.16 o
  12   3   3        5.35        2.11      2.26 o
  13   3   3       70.17       65.57      4.36 o
  14   3   3        1.13        3.96      3.29 o
 -15   4   3       28.82       31.13      4.15 o
 -14   4   3       64.22       79.50      6.95 o
 -13   4   3        0.04       -2.85      2.85 o
 -12   4   3        2.35       -0.36      2.48 o
 -11   4   3       13.20       16.14      2.62 o
 -10   4   3       20.63       22.68      2.54 o
  -9   4   3       49.80       43.47      2.70 o
  -8   4   3        1.94       -0.48      1.01 o
  -7   4   3       25.84       25.24      1.20 o
  -6   4   3     1541.92     1558.97     12.98 o
  -5   4   3      189.94      199.69      2.49 o
  -4   4   3      163.95      142.43      2.11 o
  -3   4   3       23.65       30.76      0.78 o
  -2   4   3       90.37      100.78      1.26 o
  -1   4   3      169.57      167.17      2.52 o
   0   4   3      265.14      267.60      2.95 o
   1   4   3      556.66      587.64      4.73 o
   2   4   3     2093.97     2188.54     17.33 o
   3   4   3      447.73      487.06      4.47 o
   4   4   3      248.76      246.68      2.91 o
   5   4   3        1.52        0.51      0.64 o
   6   4   3      411.16      395.50      4.29 o
   7   4   3      421.49      385.40      5.21 o
   8   4   3      195.98      183.23      3.59 o
   9   4   3        2.77        6.73      1.78 o
  10   4   3      113.08      115.82      3.72 o
  11   4   3        0.12       -0.16      2.00 o
  12   4   3        8.81        5.52      2.88 o
  13   4   3        2.61        8.86      4.00 o
  14   4   3        9.00        6.67      6.53 o
 -14   5   3        0.12        2.12      3.26 o
 -13   5   3        5.22        9.29      3.28 o
 -12   5   3       30.34       26.71      5.27 o
 -11   5   3        3.48        2.48      2.43 o
 -10   5   3       28.25       31.69      2.78 o
  -9   5   3       32.81       28.37      2.51 o
  -8   5   3       20.50       20.59      1.77 o
  -7   5   3       30.30       26.48      1.54 o
  -6   5   3      410.30      423.12      4.42 o
  -5   5   3        0.00        0.41      0.54 o
  -4   5   3      120.31      101.47      1.81 o
  -3   5   3      132.28      127.61      1.64 o
  -2   5   3       36.16       35.97      0.88 o
  -1   5   3      140.32      146.10      2.26 o
   0   5   3      605.87      593.43      5.17 o
   1   5   3        6.26        7.73      0.55 o
   2   5   3       25.14       37.84      0.99 o
   3   5   3      503.24      510.27      4.41 o
   4   5   3      292.46      280.92      3.36 o
   5   5   3      143.73      147.09      2.28 o
   6   5   3       95.32       80.41      2.07 o
   7   5   3       39.55       37.63      1.77 o
   8   5   3       46.17       45.68      2.01 o
   9   5   3       14.02       10.63      1.82 o
  10   5   3       90.35      102.88      3.63 o
  11   5   3        6.76        5.65      3.25 o
  12   5   3        1.94       -2.27      6.01 o
  13   5   3        0.11       -2.40      3.84 o
  14   5   3        3.69        4.29      4.15 o
 -14   6   3       14.47       18.27      4.61 o
 -13   6   3       14.19       29.94      3.76 o
 -12   6   3       50.50       53.39      3.85 o
 -11   6   3       17.83       18.52      3.04 o
 -10   6   3       13.84       16.21      3.34 o
  -9   6   3        0.34        1.04      1.96 o
  -8   6   3      226.33      220.43      5.12 o
  -7   6   3       10.69        6.33      1.30 o
  -6   6   3       50.53       39.71      1.67 o
  -5   6   3       49.09       44.46      1.56 o
  -4   6   3      718.08      712.41      7.59 o
  -3   6   3      179.28      181.49      3.33 o
  -2   6   3       13.95       14.28      0.75 o
  -1   6   3      524.70      525.34      5.05 o
   0   6   3      893.25      935.18      8.40 o
   1   6   3        0.44       -0.12      0.49 o
   2   6   3      180.10      172.27      2.33 o
   3   6   3       42.71       37.74      1.26 o
   4   6   3      741.49      713.59      6.97 o
   5   6   3      365.98      342.04      3.87 o
   6   6   3        1.18        0.00      0.91 o
   7   6   3      110.17      106.79      3.49 o
   8   6   3        6.23        6.82      1.73 o
   9   6   3       14.87       13.67      3.15 o
  10   6   3       69.44       64.20      4.58 o
  11   6   3       26.82       30.71      7.64 o
  12   6   3       11.34       17.68      4.35 o
  13   6   3        8.76       12.78      4.54 o
 -13   7   3        0.17       -3.68      3.68 o
 -12   7   3        0.47       -0.67      4.27 o
 -11   7   3        1.44       -2.36      5.68 o
 -10   7   3        3.61        5.82      2.44 o
  -9   7   3        8.10       13.64      2.29 o
  -8   7   3      139.37      128.48      4.09 o
  -7   7   3       79.64       78.83      2.50 o
  -6   7   3        1.81        1.73      1.12 o
  -5   7   3      176.46      168.35      2.97 o
  -4   7   3      117.84      118.89      2.28 o
  -3   7   3       90.49       86.46      1.69 o
  -2   7   3      232.92      238.14      2.89 o
  -1   7   3      110.27      111.78      1.76 o
   0   7   3        0.24       -0.57      0.57 o
   1   7   3      557.35      580.91      5.25 o
   2   7   3        6.16        7.27      0.93 o
   3   7   3      244.66      241.05      3.92 o
   4   7   3      107.51      106.12      2.36 o
   5   7   3      171.10      160.33      3.31 o
   6   7   3       70.69       73.57      2.83 o
   7   7   3       10.24        4.32      1.83 o
   8   7   3       30.30       36.17      2.80 o
   9   7   3        2.28        2.38      2.97 o
  10   7   3        0.91       -0.56      2.90 o
  11   7   3        5.89        4.45      5.60 o
  12   7   3       12.20        7.48      7.59 o
  13   7   3        9.95       15.87      4.56 o
 -13   8   3        0.08       -0.96      4.10 o
 -12   8   3        2.70        1.43      3.84 o
 -11   8   3       48.18       62.36      5.01 o
 -10   8   3       10.04       18.88      3.54 o
  -9   8   3        6.04        8.19      2.94 o
  -8   8   3        0.21       -0.39      2.51 o
  -7   8   3        1.58        2.35      1.52 o
  -6   8   3       60.94       61.48      2.13 o
  -5   8   3        0.02       -1.03      1.03 o
  -4   8   3       59.00       54.83      2.05 o
  -3   8   3       17.78       19.24      1.24 o
  -2   8   3       27.39       26.37      0.92 o
  -1   8   3      241.82      238.67      2.63 o
   0   8   3        3.13        1.61      0.61 o
   1   8   3      208.36      196.53      2.43 o
   2   8   3      297.18      289.06      3.55 o
   3   8   3       51.92       45.88      2.05 o
   4   8   3        0.17       -1.19      1.19 o
   5   8   3       82.24       76.48      3.08 o
   6   8   3        5.88        5.67      1.61 o
   7   8   3       19.49       23.96      2.44 o
   8   8   3        7.66        4.08      2.18 o
   9   8   3        0.72        1.47      3.02 o
  10   8   3        1.29       -2.19      3.30 o
  11   8   3       28.38       38.63      4.83 o
  12   8   3       12.48       16.66      5.69 o
 -12   9   3        0.13        4.69      5.71 o
 -11   9   3        3.94       -2.88      3.47 o
 -10   9   3       31.82       32.20      4.33 o
  -9   9   3        6.52        7.28      3.15 o
  -8   9   3        0.42        2.03      2.77 o
  -7   9   3       64.94       60.37      3.75 o
  -6   9   3       14.27       12.44      1.66 o
  -5   9   3      198.62      194.39      3.87 o
  -4   9   3       12.58       15.99      2.60 o
  -3   9   3       56.63       53.71      1.86 o
  -2   9   3      126.93      125.45      2.10 o
  -1   9   3        0.96        0.36      0.75 o
   0   9   3        0.12       -0.62      0.76 o
   1   9   3      378.20      362.35      4.18 o
   2   9   3       20.76       20.54      1.19 o
   3   9   3      297.92      302.53      4.40 o
   4   9   3        6.93        6.86      1.47 o
   5   9   3        1.56        1.83      1.65 o
   6   9   3       45.09       49.90      2.54 o
   7   9   3       14.78       17.82      2.40 o
   8   9   3        0.24       -1.65      2.21 o
   9   9   3        1.41        0.64      3.20 o
  10   9   3        2.16        5.12      3.63 o
  11   9   3       23.11       27.23      4.63 o
  12   9   3       26.57       24.76      4.96 o
 -11  10   3        0.75       -4.86      4.86 o
 -10  10   3       22.75       20.99      4.08 o
  -9  10   3       38.44       44.41      4.29 o
  -8  10   3       48.30       56.25      4.21 o
  -7  10   3        1.39       -2.43      2.43 o
  -6  10   3        0.04       -0.85      1.92 o
  -5  10   3        3.06        4.01      1.51 o
  -4  10   3       11.30       12.07      1.32 o
  -3  10   3       35.99       40.50      1.58 o
  -2  10   3       76.93       70.48      1.91 o
  -1  10   3       43.34       45.35      1.60 o
   0  10   3       15.25       15.74      1.20 o
   1  10   3      127.53      117.39      2.47 o
   2  10   3       16.42       14.69      1.32 o
   3  10   3        1.72       -0.05      1.32 o
   4  10   3        0.39       -1.42      1.42 o
   5  10   3       50.66       54.93      2.85 o
   6  10   3        2.24       -0.08      1.81 o
   7  10   3        2.21        2.88      2.18 o
   8  10   3       12.35       11.18      2.58 o
   9  10   3       29.31       40.38      4.51 o
  10  10   3        1.01        0.83      3.82 o
  11  10   3        2.35        4.18      4.16 o
 -10  11   3        0.51       -3.97      4.47 o
  -9  11   3       16.53       13.32      3.70 o
  -8  11   3        1.07        5.65      4.30 o
  -7  11   3       45.27       50.92      7.55 o
  -6  11   3        0.18       -2.27      2.49 o
  -5  11   3       21.93       22.84      1.98 o
  -4  11   3        9.70        9.29      2.20 o
  -3  11   3       13.94       13.53      1.57 o
  -2  11   3        8.81        7.80      1.99 o
  -1  11   3        0.94       -0.34      1.24 o
   0  11   3      154.75      153.63      2.92 o
   1  11   3        2.13        0.80      1.18 o
   2  11   3        2.30        1.85      1.41 o
   3  11   3       46.47       47.24      4.37 o
   4  11   3        2.13        1.90      1.64 o
   5  11   3       43.84       39.19      2.80 o
   6  11   3        1.29        3.24      1.98 o
   7  11   3        1.47       -1.10      2.08 o
   8  11   3        9.98       10.57      4.08 o
   9  11   3       15.19       14.16      4.06 o
  10  11   3       29.67       35.45      4.71 o
  -9  12   3        0.06       -3.30      5.38 o
  -8  12   3        8.47        3.23      5.34 o
  -7  12   3       14.83       12.24      5.64 o
  -6  12   3      121.56      132.83      9.05 o
  -5  12   3        8.67        1.48      4.38 o
  -4  12   3        4.77        5.45      2.28 o
  -3  12   3       13.01       12.90      1.88 o
  -2  12   3        3.21        4.47      1.52 o
  -1  12   3       28.12       29.57      2.52 o
   0  12   3        2.39        1.28      1.48 o
   1  12   3        4.37        4.11      1.57 o
   2  12   3       88.61       98.32      3.91 o
   3  12   3        3.82        4.24      1.72 o
   4  12   3        8.99        8.16      2.13 o
   5  12   3        2.45        0.07      2.14 o
   6  12   3        2.78        2.57      2.76 o
   7  12   3       43.64       54.40      4.49 o
   8  12   3        0.13        1.77      5.27 o
   9  12   3        3.00       -1.52      3.72 o
  -7  13   3        2.59        7.23      5.75 o
  -6  13   3        0.80        6.79      5.08 o
  -5  13   3        5.26        2.11      4.90 o
  -4  13   3        7.24        9.64      5.04 o
  -3  13   3        1.82       -1.04      2.72 o
  -2  13   3       20.04       25.54      3.42 o
  -1  13   3        0.01        1.82      2.01 o
   0  13   3        4.85        2.67      2.91 o
   1  13   3        3.16        2.11      2.87 o
   2  13   3       52.62       47.24      4.08 o
   3  13   3        8.06        8.00      3.58 o
   4  13   3        0.01        0.33      4.49 o
   5  13   3       17.39       18.13      3.49 o
   6  13   3        0.50       -0.51      5.64 o
   7  13   3        0.99        2.10      3.40 o
  -5  14   3        0.48        0.19      5.04 o
  -4  14   3       52.79       41.47      6.42 o
  -3  14   3        8.91       12.28      5.08 o
  -2  14   3        0.77       -4.27      4.27 o
  -1  14   3        4.80       10.68      4.82 o
   0  14   3       12.42        9.98      4.71 o
   1  14   3        1.19        2.86      4.75 o
   2  14   3        0.03        4.41      4.56 o
   3  14   3        0.83        4.64      4.78 o
   4  14   3       10.34        5.79      5.04 o
   5  14   3       17.24       26.25      6.31 o
  -1  15   3        5.14        2.00      4.64 o
   0  15   3        5.86        9.64      4.97 o
 -14   0   4       30.00       30.84      4.84 o
 -12   0   4       41.83       40.51      4.49 o
 -10   0   4      282.28      275.89      7.44 o
  -8   0   4        4.48        6.61      1.21 o
  -6   0   4     1757.01     1779.22     19.31 o
  -4   0   4        5.69        2.48      0.79 o
  -2   0   4       37.95       32.65      1.08 o
   0   0   4      173.42      180.10      2.18 o
   2   0   4     2239.68     2402.95     22.18 o
   4   0   4     4930.27     5194.25     53.13 o
   6   0   4      269.54      252.20      4.17 o
   8   0   4       23.65       28.68      2.59 o
  10   0   4       33.40       36.27      3.54 o
  12   0   4      178.15      185.23     13.67 o
  14   0   4       21.40       29.74      6.08 o
 -15   1   4        0.11       -2.93      3.10 o
 -14   1   4        1.06       -1.80      3.89 o
 -13   1   4        0.25       -1.99      2.20 o
 -12   1   4        0.59       -0.57      2.05 o
 -11   1   4       15.85       15.27      2.17 o
 -10   1   4       23.99       25.40      2.10 o
  -9   1   4       48.26       52.05      2.34 o
  -8   1   4      219.15      224.49      3.12 o
  -7   1   4        4.36        4.13      0.75 o
  -6   1   4       15.47       17.48      1.03 o
  -5   1   4      633.02      681.68      5.71 o
  -4   1   4      360.56      398.98      3.55 o
  -3   1   4     1141.90     1260.28      9.51 o
  -2   1   4     2777.82     2813.97     28.87 o
  -1   1   4     2949.37     3038.56     21.98 o
   0   1   4     1706.25     1791.46     13.16 o
   1   1   4     3686.60     3833.20     24.71 o
   2   1   4      373.60      394.30      3.39 o
   3   1   4       10.99       15.99      0.89 o
   4   1   4      214.85      210.77      2.35 o
   5   1   4        3.58        4.00      0.72 o
   6   1   4       76.75       75.84      1.80 o
   7   1   4       35.03       33.87      1.36 o
   8   1   4      815.17      808.26      9.26 o
   9   1   4      158.67      147.83      3.96 o
  10   1   4      155.77      157.50      4.21 o
  11   1   4      201.72      192.14      8.69 o
  12   1   4        1.04       -1.85      2.27 o
  13   1   4        3.98        3.93      2.64 o
  14   1   4        2.44        3.31      2.91 o
 -15   2   4        6.48        3.49      3.31 o
 -14   2   4        2.12        7.09      3.12 o
 -13   2   4        8.85        4.88      3.68 o
 -12   2   4       90.82       89.93      5.11 o
 -11   2   4        3.13        4.63      1.94 o
 -10   2   4       38.04       39.30      3.96 o
  -9   2   4       24.81       24.79      2.14 o
  -8   2   4        1.72        5.24      1.97 o
  -7   2   4       88.41       91.44      2.10 o
  -6   2   4       49.95       49.88      1.48 o
  -5   2   4       17.80       18.71      0.87 o
  -4   2   4     1176.77     1225.96      9.46 o
  -3   2   4     1670.57     1757.17     13.09 o
  -2   2   4       22.25       19.70      0.62 o
  -1   2   4      309.61      310.75      2.52 o
   0   2   4      399.21      448.75      3.94 o
   1   2   4       36.16       43.62      0.80 o
   2   2   4     1611.71     1762.21     13.07 o
   3   2   4      496.63      496.03      4.56 o
   4   2   4      679.89      643.83      5.84 o
   5   2   4       42.49       43.64      1.36 o
   6   2   4      330.63      322.95      4.61 o
   7   2   4      485.15      489.92      5.24 o
   8   2   4      125.36      122.03      2.97 o
   9   2   4       43.41       39.48      2.32 o
  10   2   4      162.46      156.53      4.16 o
  11   2   4        2.58        1.81      2.12 o
  12   2   4        7.83       12.83      2.56 o
  13   2   4       17.98       21.86      2.99 o
  14   2   4       21.66       16.40      3.01 o
 -15   3   4        1.35        0.06      3.97 o
 -14   3   4        7.99       10.06      3.49 o
 -13   3   4       11.58        9.99      4.26 o
 -12   3   4        8.58        7.68      4.19 o
 -11   3   4       74.85       67.81      3.49 o
 -10   3   4       75.30       68.97      2.88 o
  -9   3   4      105.81       95.36      4.02 o
  -8   3   4       54.26       49.64      1.88 o
  -7   3   4       52.54       58.71      1.64 o
  -6   3   4       29.58       24.71      1.06 o
  -5   3   4      171.80      159.00      2.15 o
  -4   3   4      412.69      386.97      3.74 o
  -3   3   4     1355.06     1369.98     12.03 o
  -2   3   4      103.24      124.16      1.46 o
  -1   3   4     1714.72     1903.87     14.10 o
   0   3   4        4.63        4.38      0.46 o
   1   3   4        0.79        2.25      0.34 o
   2   3   4      785.25      841.48      6.27 o
   3   3   4     1083.25     1089.74      8.51 o
   4   3   4       43.97       59.50      1.26 o
   5   3   4      193.92      187.53      2.53 o
   6   3   4     1545.68     1559.18     13.15 o
   7   3   4      479.00      446.54      5.83 o
   8   3   4        2.64        1.52      1.31 o
   9   3   4       25.85       25.43      2.14 o
  10   3   4       38.40       30.57      2.49 o
  11   3   4       65.11       60.24      3.11 o
  12   3   4       26.61       26.56      2.81 o
  13   3   4       64.73       65.91      4.86 o
  14   3   4        2.31        1.94      4.47 o
 -14   4   4        0.30       -0.24      3.31 o
 -13   4   4       12.93       19.51      3.25 o
 -12   4   4        0.11        0.39      2.44 o
 -11   4   4       36.13       33.16      3.07 o
 -10   4   4        1.31       -0.61      1.98 o
  -9   4   4       93.64      110.55      9.26 o
  -8   4   4      156.81      160.40      3.17 o
  -7   4   4       11.35       10.81      1.00 o
  -6   4   4      144.89      139.16      2.21 o
  -5   4   4      160.00      155.03      2.13 o
  -4   4   4       87.67       90.04      1.35 o
  -3   4   4      263.42      290.09      2.73 o
  -2   4   4      159.05      177.58      1.88 o
  -1   4   4     2043.85     2131.24     18.43 o
   0   4   4     1520.06     1658.66     12.43 o
   1   4   4     1347.60     1376.83     10.43 o
   2   4   4       50.08       47.38      1.00 o
   3   4   4       10.76       14.65      0.73 o
   4   4   4        5.20        6.62      0.72 o
   5   4   4      161.21      164.44      2.27 o
   6   4   4      265.09      237.33      3.25 o
   7   4   4       24.81       21.84      1.57 o
   8   4   4       14.89       13.78      1.53 o
   9   4   4      256.56      242.69      4.93 o
  10   4   4        4.68        0.71      1.91 o
  11   4   4       10.17       10.67      2.31 o
  12   4   4        8.23        4.61      2.83 o
  13   4   4       63.46       78.42      6.06 o
  14   4   4        0.52        3.04      4.54 o
 -14   5   4        1.69        3.41      3.37 o
 -13   5   4       45.98       49.77      4.07 o
 -12   5   4        1.50       -2.61      2.61 o
 -11   5   4       69.73       75.81      6.15 o
 -10   5   4       23.01       20.34      2.64 o
  -9   5   4        0.21       -0.63      1.88 o
  -8   5   4        2.16        2.66      1.46 o
  -7   5   4        5.14        2.75      1.15 o
  -6   5   4      159.38      153.44      2.62 o
  -5   5   4      110.12      113.21      2.11 o
  -4   5   4       55.48       55.75      1.42 o
  -3   5   4      124.19      110.37      1.44 o
  -2   5   4      112.40      134.09      2.25 o
  -1   5   4       34.69       43.28      1.38 o
   0   5   4       27.58       38.51      0.83 o
   1   5   4      650.35      702.77      6.09 o
   2   5   4       59.75       49.99      1.18 o
   3   5   4      322.74      295.08      4.96 o
   4   5   4      329.03      326.06      3.52 o
   5   5   4     1572.44     1516.80     11.90 o
   6   5   4       25.95       26.10      1.47 o
   7   5   4        0.05        0.42      1.19 o
   8   5   4       85.43       86.76      2.71 o
   9   5   4       68.88       64.33      2.82 o
  10   5   4        0.52       -1.18      2.20 o
  11   5   4        7.01        8.40      3.68 o
  12   5   4        7.19        3.52      6.71 o
  13   5   4       16.16       22.21      5.27 o
  14   5   4       10.20        6.62      6.99 o
 -14   6   4        6.63       11.93      4.54 o
 -13   6   4        1.37        5.15      5.02 o
 -12   6   4       37.39       54.85      5.68 o
 -11   6   4       68.52       64.45      3.80 o
 -10   6   4        2.29        0.50      2.16 o
  -9   6   4       17.63       18.41      2.42 o
  -8   6   4       15.67       18.12      2.59 o
  -7   6   4        2.61        2.12      1.21 o
  -6   6   4       87.76       84.65      3.18 o
  -5   6   4       17.17       19.81      1.12 o
  -4   6   4      728.48      706.96      6.93 o
  -3   6   4      600.47      625.30      5.68 o
  -2   6   4      213.26      214.30      2.39 o
  -1   6   4      765.02      799.19      9.52 o
   0   6   4       61.99       66.66      1.41 o
   1   6   4      503.30      512.62      5.11 o
   2   6   4        7.56       10.69      0.83 o
   3   6   4        6.82        5.57      0.88 o
   4   6   4       12.96       10.09      1.16 o
   5   6   4       43.92       37.57      1.60 o
   6   6   4      232.26      216.21      4.14 o
   7   6   4      168.38      164.55      5.64 o
   8   6   4        8.81        9.87      2.08 o
   9   6   4       38.29       48.59      3.19 o
  10   6   4        9.03       12.69      3.45 o
  11   6   4        9.77       11.21      5.73 o
  12   6   4        4.86       -1.96      3.95 o
  13   6   4        4.64        6.04      4.58 o
 -13   7   4       26.13       32.24      4.91 o
 -12   7   4       31.71       33.17      7.34 o
 -11   7   4        6.92       12.14      2.89 o
 -10   7   4       24.55       28.82      3.30 o
  -9   7   4       20.15       25.49      2.64 o
  -8   7   4       21.44       20.99      3.10 o
  -7   7   4        8.84        9.35      1.40 o
  -6   7   4        6.02        5.86      1.19 o
  -5   7   4        7.61        8.07      1.11 o
  -4   7   4        1.39        2.88      1.03 o
  -3   7   4       23.59       21.78      0.81 o
  -2   7   4      100.02       99.04      1.68 o
  -1   7   4       64.60       59.60      1.49 o
   0   7   4       90.00       97.87      1.63 o
   1   7   4      119.08      114.03      1.62 o
   2   7   4      475.85      469.37      5.01 o
   3   7   4     1194.84     1169.16     10.91 o
   4   7   4      156.86      165.71      3.28 o
   5   7   4       15.32       13.23      1.50 o
   6   7   4        3.40        4.80      1.33 o
   7   7   4        0.39        0.78      2.12 o
   8   7   4        4.63        6.14      2.13 o
   9   7   4        0.07        0.24      2.93 o
  10   7   4       12.31       12.99      3.75 o
  11   7   4       21.22       18.00      4.08 o
  12   7   4        0.98       -0.69      3.94 o
  13   7   4       29.56       35.76     11.50 o
 -13   8   4        1.26        1.66      4.00 o
 -12   8   4       16.84       14.02      6.90 o
 -11   8   4        2.97       -2.69      3.56 o
 -10   8   4       45.89       46.15      4.29 o
  -9   8   4       29.13       27.40     10.24 o
  -8   8   4        9.84        9.56      2.16 o
  -7   8   4        5.85        5.73      1.54 o
  -6   8   4      171.62      170.68      3.30 o
  -5   8   4       36.57       37.25      1.62 o
  -4   8   4       14.27       17.15      1.72 o
  -3   8   4       54.65       53.83      1.33 o
  -2   8   4      499.92      497.37      5.85 o
  -1   8   4      232.23      241.06      3.45 o
   0   8   4       15.71       19.71      1.13 o
   1   8   4       42.69       43.50      1.18 o
   2   8   4       13.77       16.21      1.08 o
   3   8   4      287.03      277.83      4.05 o
   4   8   4      183.32      170.23      4.54 o
   5   8   4       25.95       23.45      2.03 o
   6   8   4      116.66      115.63      3.40 o
   7   8   4       35.46       40.39      2.75 o
   8   8   4        1.59       -0.49      2.46 o
   9   8   4       27.36       39.55      4.22 o
  10   8   4        2.49        0.34      3.39 o
  11   8   4       11.64       12.32      6.62 o
  12   8   4        4.66       -1.05      4.00 o
 -12   9   4       14.52       13.93      4.18 o
 -11   9   4        8.36        5.37      3.91 o
 -10   9   4       13.13       16.02      5.12 o
  -9   9   4        8.04        6.20      5.62 o
  -8   9   4       27.28       33.04      3.36 o
  -7   9   4       26.80       32.44      2.41 o
  -6   9   4        0.24       -0.36      1.37 o
  -5   9   4        0.08       -1.22      1.50 o
  -4   9   4       44.22       42.44      1.89 o
  -3   9   4       27.32       26.91      1.81 o
  -2   9   4        3.11        0.94      0.71 o
  -1   9   4      303.84      303.59      4.85 o
   0   9   4      525.28      531.19      5.48 o
   1   9   4       28.88       26.39      1.23 o
   2   9   4        9.23        7.45      1.23 o
   3   9   4        0.58        1.47      1.25 o
   4   9   4        0.19       -1.35      1.49 o
   5   9   4        3.14        0.20      1.68 o
   6   9   4       45.30       42.77      2.48 o
   7   9   4        2.44        3.87      2.16 o
   8   9   4        4.49        2.94      2.35 o
   9   9   4        1.02       -4.47      5.84 o
  10   9   4        0.03        1.50      3.55 o
  11   9   4       24.72       21.95      4.58 o
 -11  10   4        1.28        2.76      3.70 o
 -10  10   4        1.54        3.76      3.56 o
  -9  10   4       19.22       12.94      3.57 o
  -8  10   4        0.46       -0.19      2.87 o
  -7  10   4        1.35        4.92      2.64 o
  -6  10   4       61.53       62.99      3.03 o
  -5  10   4       13.28       12.14      1.62 o
  -4  10   4      121.75      118.77      2.95 o
  -3  10   4        4.05        2.49      1.13 o
  -2  10   4        9.82        9.84      1.36 o
  -1  10   4        1.55        2.50      1.76 o
   0  10   4      230.89      222.58      3.95 o
   1  10   4      138.03      140.36      2.62 o
   2  10   4      228.24      224.33      4.09 o
   3  10   4        4.38        0.15      1.75 o
   4  10   4      138.19      141.70      4.03 o
   5  10   4        1.07        0.41      1.82 o
   6  10   4        2.31        2.63      1.80 o
   7  10   4       56.00       63.94      3.82 o
   8  10   4        5.12        2.24      2.44 o
   9  10   4       12.69       19.35      4.47 o
  10  10   4        0.51       -3.41      3.55 o
  11  10   4        0.43        2.14      4.23 o
 -10  11   4       15.99       13.11      7.77 o
  -9  11   4        5.03        1.70      3.34 o
  -8  11   4        5.21        1.82      5.19 o
  -7  11   4        9.53        8.75      4.97 o
  -6  11   4        4.64        5.08      4.60 o
  -5  11   4       56.51       63.12      8.14 o
  -4  11   4        1.06        2.59      1.85 o
  -3  11   4       53.93       53.76      3.15 o
  -2  11   4      211.34      201.08      4.33 o
  -1  11   4       81.01       79.54      2.42 o
   0  11   4        1.65        1.16      1.23 o
   1  11   4       78.23       78.49      2.60 o
   2  11   4       10.56       10.77      1.59 o
   3  11   4       96.57       95.66      3.06 o
   4  11   4        8.88        8.79      1.99 o
   5  11   4        2.37        2.65      1.97 o
   6  11   4        7.56        7.88      2.14 o
   7  11   4        2.25       -0.03      2.57 o
   8  11   4        8.46        7.84      5.71 o
   9  11   4       17.21       22.78      7.94 o
  10  11   4        1.91       15.65      6.01 o
  -9  12   4       11.07       19.81      6.64 o
  -8  12   4        0.26       -2.19      5.27 o
  -7  12   4        9.05       20.59      5.79 o
  -6  12   4        0.44        0.52      4.82 o
  -5  12   4        7.70       12.50      5.16 o
  -4  12   4       12.79       12.98      4.66 o
  -3  12   4        3.20        3.39      1.54 o
  -2  12   4       50.05       49.58      2.28 o
  -1  12   4        2.19        0.10      1.41 o
   0  12   4       88.92       88.21      2.87 o
   1  12   4       38.55       41.14      2.18 o
   2  12   4        4.44        4.64      1.98 o
   3  12   4        3.98        5.51      2.16 o
   4  12   4       21.46       19.89      2.36 o
   5  12   4       48.18       65.58      3.38 o
   6  12   4        8.05        8.00      2.71 o
   7  12   4        0.33        1.37      3.20 o
   8  12   4        0.31        4.03      3.56 o
  -7  13   4       10.67        6.49      5.68 o
  -6  13   4        3.98       -2.93      4.86 o
  -5  13   4       41.23       50.78      6.90 o
  -4  13   4        7.49        3.82      5.08 o
  -3  13   4       65.51       68.29      4.07 o
  -2  13   4        0.09       -1.50      2.85 o
  -1  13   4        6.49        6.17      2.09 o
   0  13   4        8.28        7.64      2.20 o
   1  13   4        4.08        1.84      3.08 o
   2  13   4        0.69       -1.94      3.07 o
   3  13   4       12.35        7.78      5.30 o
   4  13   4        0.39        3.56      4.67 o
   5  13   4       18.58       17.03      4.08 o
   6  13   4        5.66        2.15      3.93 o
   7  13   4       23.59       32.18      8.99 o
  -5  14   4        5.92       19.84      5.82 o
  -4  14   4        0.69        0.07      4.78 o
  -3  14   4        6.63        7.68      5.04 o
  -2  14   4        3.44        3.67      4.60 o
  -1  14   4        4.25       -0.41      4.45 o
   0  14   4        0.65       -2.67      4.56 o
   1  14   4        1.15       -1.34      4.64 o
   2  14   4        5.94       -3.08      4.67 o
   3  14   4        2.47       -2.86      4.90 o
   4  14   4       12.40       12.02      5.42 o
 -15   0   5        2.59        4.75      6.01 o
 -13   0   5       19.23       16.16      4.10 o
 -11   0   5        0.04        1.23      2.44 o
  -9   0   5     1008.18      949.15     16.58 o
  -7   0   5      461.66      462.44      6.37 o
  -5   0   5      282.77      300.08      4.31 o
  -3   0   5       53.17       51.01      2.01 o
  -1   0   5     1261.01     1231.04     11.77 o
   1   0   5     4266.66     4576.55     46.61 o
   3   0   5       51.66       79.25      2.01 o
   5   0   5       46.57       53.08      1.92 o
   7   0   5      189.86      179.07      4.33 o
   9   0   5      948.79      933.62     16.90 o
  11   0   5        2.94       -0.77      3.07 o
  13   0   5       20.40       20.48      4.22 o
 -15   1   5        0.21        1.32      3.87 o
 -14   1   5        0.06        0.09      3.90 o
 -13   1   5        0.40        3.48      2.78 o
 -12   1   5       32.28       31.49      2.68 o
 -11   1   5       19.55       20.57      2.33 o
 -10   1   5       21.36       23.78      2.08 o
  -9   1   5       64.33       60.90      2.54 o
  -8   1   5       72.30       74.05      2.34 o
  -7   1   5       14.02       12.53      0.98 o
  -6   1   5       33.45       39.17      1.12 o
  -5   1   5     1455.83     1495.28     11.51 o
  -4   1   5       45.94       41.63      1.06 o
  -3   1   5     1756.27     1861.04     13.09 o
  -2   1   5      172.80      195.33      1.85 o
  -1   1   5      601.09      647.46      4.62 o
   0   1   5      850.85      857.46      6.28 o
   1   1   5       55.81       53.69      0.95 o
   2   1   5     1468.50     1666.96     11.80 o
   3   1   5     1836.85     1894.36     13.39 o
   4   1   5     1064.09     1195.86     10.08 o
   5   1   5      798.36      790.95     10.02 o
   6   1   5       22.33       25.56      1.34 o
   7   1   5      182.05      181.95      2.83 o
   8   1   5       38.22       40.67      2.19 o
   9   1   5      335.73      321.55      5.74 o
  10   1   5      128.18      124.33      3.95 o
  11   1   5       42.80       39.05      2.82 o
  12   1   5        9.85        9.15      2.53 o
  13   1   5        9.39        6.67      2.69 o
  14   1   5        1.19        1.49      2.93 o
 -15   2   5        1.75        8.80      3.57 o
 -14   2   5        6.58        4.59      3.08 o
 -13   2   5        0.24       -3.35      3.35 o
 -12   2   5        5.38        8.55      2.85 o
 -11   2   5      146.61      135.42      4.01 o
 -10   2   5       18.61       19.88      2.04 o
  -9   2   5       37.77       43.76      3.60 o
  -8   2   5      125.15      127.07      4.69 o
  -7   2   5      916.51      902.41      8.44 o
  -6   2   5      461.63      455.65      4.99 o
  -5   2   5       96.41      107.99      1.89 o
  -4   2   5     1529.51     1525.49     12.40 o
  -3   2   5       73.65       73.82      1.24 o
  -2   2   5      568.73      684.04      6.68 o
  -1   2   5     1292.12     1338.37     10.88 o
   0   2   5      225.45      241.27      2.33 o
   1   2   5      140.66      113.17      1.35 o
   2   2   5      757.66      871.97      6.91 o
   3   2   5      852.53      885.85      7.14 o
   4   2   5      570.14      561.20      4.97 o
   5   2   5      140.09      151.55      3.03 o
   6   2   5      288.73      293.59      3.88 o
   7   2   5      391.40      365.77      5.10 o
   8   2   5       22.01       26.25      1.77 o
   9   2   5        6.14        5.50      2.53 o
  10   2   5       21.37       20.50      2.53 o
  11   2   5      171.63      177.60      4.88 o
  12   2   5        5.74        3.54      2.31 o
  13   2   5        0.33       -0.60      2.66 o
  14   2   5        3.82        6.32      3.02 o
 -15   3   5        2.43        0.56      3.40 o
 -14   3   5        0.07        1.70      3.09 o
 -13   3   5        5.93       -0.27      2.87 o
 -12   3   5        0.08       -2.53      4.28 o
 -11   3   5        9.35        7.99      2.99 o
 -10   3   5       77.52       79.21      7.64 o
  -9   3   5        1.27        0.93      1.44 o
  -8   3   5       90.52       90.77      2.49 o
  -7   3   5     1054.14     1054.83      9.05 o
  -6   3   5      221.99      227.14      2.73 o
  -5   3   5       23.16       24.60      0.92 o
  -4   3   5       27.57       33.85      1.31 o
  -3   3   5      573.55      544.54      9.28 o
  -2   3   5      558.25      577.40      4.75 o
  -1   3   5      252.41      281.47      2.81 o
   0   3   5     5878.66     6395.42     48.95 o
   1   3   5      391.81      392.63      5.38 o
   2   3   5      196.59      172.96      2.00 o
   3   3   5       20.69       20.10      0.78 o
   4   3   5        3.25        6.78      0.70 o
   5   3   5      512.78      532.06      4.95 o
   6   3   5        7.62       12.87      1.07 o
   7   3   5     1041.78     1017.74     11.02 o
   8   3   5      166.39      170.25      3.52 o
   9   3   5        0.13        1.40      1.74 o
  10   3   5      100.21      103.75      3.71 o
  11   3   5        1.22        2.03      2.51 o
  12   3   5       35.24       37.50      3.07 o
  13   3   5       48.42       53.17      4.26 o
  14   3   5        0.44       -3.29      4.30 o
 -14   4   5        1.17       -0.74      3.78 o
 -13   4   5        0.02       -2.58      2.93 o
 -12   4   5        7.05        9.63      2.75 o
 -11   4   5       18.88       21.36      2.84 o
 -10   4   5       50.71       52.50      3.23 o
  -9   4   5       61.43       59.51      3.08 o
  -8   4   5      237.21      241.64      5.62 o
  -7   4   5       32.82       29.30      1.67 o
  -6   4   5       21.66       21.54      1.45 o
  -5   4   5      351.66      347.34      4.09 o
  -4   4   5      391.19      359.52      3.73 o
  -3   4   5      105.48       96.32      1.36 o
  -2   4   5     1649.93     1687.96     12.73 o
  -1   4   5        0.05        0.67      0.45 o
   0   4   5        0.48        0.85      0.46 o
   1   4   5      125.27      122.78      1.45 o
   2   4   5      191.04      185.60      2.15 o
   3   4   5        6.79       10.60      0.96 o
   4   4   5      187.18      197.02      2.69 o
   5   4   5       69.89       65.66      1.82 o
   6   4   5       22.66       22.17      1.77 o
   7   4   5        3.12        3.37      1.29 o
   8   4   5      219.18      206.98      3.95 o
   9   4   5       20.71       21.28      2.50 o
  10   4   5        6.70        5.22      2.02 o
  11   4   5        8.05        6.54      2.82 o
  12   4   5        2.61        3.13      2.98 o
  13   4   5        0.93        1.92      6.86 o
  14   4   5        3.18        2.33      4.60 o
 -14   5   5       14.32       11.06      4.84 o
 -13   5   5        0.13        2.52      3.05 o
 -12   5   5        0.41        3.79      2.69 o
 -11   5   5        2.93        8.16      2.60 o
 -10   5   5       88.94       89.08      5.91 o
  -9   5   5       43.95       46.19      2.90 o
  -8   5   5      244.63      260.08      4.89 o
  -7   5   5        9.38        8.10      1.27 o
  -6   5   5       53.04       56.58      1.90 o
  -5   5   5      733.82      716.67      8.97 o
  -4   5   5       31.72       30.35      1.11 o
  -3   5   5      485.57      504.48      4.76 o
  -2   5   5     1307.82     1353.37     11.12 o
  -1   5   5       50.05       52.43      1.62 o
   0   5   5      295.31      281.91      2.88 o
   1   5   5      318.20      351.16      3.51 o
   2   5   5      838.77      876.26      7.64 o
   3   5   5       91.59       92.42      1.82 o
   4   5   5      764.39      750.53      6.82 o
   5   5   5      424.40      414.28      4.45 o
   6   5   5      284.37      291.63      3.97 o
   7   5   5        2.98        2.74      1.29 o
   8   5   5      407.25      404.33      6.65 o
   9   5   5        6.05        5.90      2.23 o
  10   5   5       34.97       32.23      3.16 o
  11   5   5       16.95       16.33      3.59 o
  12   5   5        2.21        2.85      3.84 o
  13   5   5        5.18        5.24      4.52 o
 -14   6   5        2.22       -0.56      4.31 o
 -13   6   5        2.88        1.45      3.10 o
 -12   6   5        9.83        3.68      2.86 o
 -11   6   5       22.60       25.25      3.20 o
 -10   6   5        0.02        0.42      2.18 o
  -9   6   5        0.24       -2.31      2.31 o
  -8   6   5        3.05        2.65      1.53 o
  -7   6   5        0.29       -0.39      1.28 o
  -6   6   5      324.85      321.71      4.57 o
  -5   6   5      375.61      357.48      4.68 o
  -4   6   5       27.93       26.71      1.12 o
  -3   6   5      398.90      392.04      3.97 o
  -2   6   5      996.88      979.73     10.30 o
  -1   6   5       10.80       10.59      1.03 o
   0   6   5       74.56       75.93      1.27 o
   1   6   5      124.12      125.81      1.83 o
   2   6   5      653.75      689.77      6.80 o
   3   6   5      225.03      222.67      3.28 o
   4   6   5       10.11        9.62      1.19 o
   5   6   5       73.58       69.95      2.43 o
   6   6   5      317.64      310.69      4.75 o
   7   6   5       14.54       20.01      1.92 o
   8   6   5       11.42       13.89      1.99 o
   9   6   5        5.04        3.56      2.33 o
  10   6   5        0.00       -1.44      4.19 o
  11   6   5       74.97       80.47      5.63 o
  12   6   5        2.66        6.87      4.01 o
  13   6   5        6.38        5.65      4.47 o
 -13   7   5        3.02        5.59      5.97 o
 -12   7   5        0.79        5.22      3.79 o
 -11   7   5       35.85       32.10      3.40 o
 -10   7   5        6.89        5.47      2.50 o
  -9   7   5        3.02        4.36      2.15 o
  -8   7   5       33.83       39.46      3.45 o
  -7   7   5        0.57       -0.85      1.31 o
  -6   7   5       45.39       47.37      1.86 o
  -5   7   5      208.51      212.57      3.39 o
  -4   7   5      294.64      299.83      3.97 o
  -3   7   5       89.42       88.14      2.30 o
  -2   7   5       78.99       74.94      2.47 o
  -1   7   5       91.41       84.13      2.59 o
   0   7   5       64.20       59.99      1.28 o
   1   7   5       16.81       14.01      0.80 o
   2   7   5      988.55      987.91      9.37 o
   3   7   5       10.18        6.92      1.00 o
   4   7   5        0.03        0.53      1.18 o
   5   7   5       44.07       49.76      2.14 o
   6   7   5       39.38       36.15      1.89 o
   7   7   5       34.25       32.99      2.23 o
   8   7   5       25.44       28.15      2.68 o
   9   7   5       40.95       44.55      4.21 o
  10   7   5       48.40       44.14      4.68 o
  11   7   5       22.50       14.89      4.09 o
  12   7   5        0.83        2.15      4.11 o
 -13   8   5        6.58        6.37      6.25 o
 -12   8   5        0.22       -3.29      3.58 o
 -11   8   5        3.45        3.66      3.39 o
 -10   8   5        0.12       -2.74      2.95 o
  -9   8   5      106.55      111.01      5.51 o
  -8   8   5        2.80        2.83      2.09 o
  -7   8   5       38.31       38.37      2.13 o
  -6   8   5       30.23       31.76      1.71 o
  -5   8   5        0.70        0.47      1.06 o
  -4   8   5      506.57      516.40      8.59 o
  -3   8   5       97.22       92.34      2.37 o
  -2   8   5       77.46       84.96      3.14 o
  -1   8   5      578.10      579.11      7.81 o
   0   8   5       39.58       37.19      1.41 o
   1   8   5      356.76      353.75      3.93 o
   2   8   5      162.64      156.05      2.73 o
   3   8   5        0.63       -0.05      1.05 o
   4   8   5      499.02      478.78      7.72 o
   5   8   5        0.06        1.16      1.59 o
   6   8   5        0.23        0.55      1.59 o
   7   8   5        1.28       -1.35      2.00 o
   8   8   5        0.86        0.02      2.11 o
   9   8   5      219.42      252.45     22.05 o
  10   8   5        0.06       -5.86      6.05 o
  11   8   5        5.14        5.24      4.02 o
  12   8   5        0.09       -0.36      4.07 o
 -12   9   5        2.91        6.16      9.50 o
 -11   9   5        1.96        1.93      6.68 o
 -10   9   5        2.61       -1.99      3.23 o
  -9   9   5        8.91        3.61      7.23 o
  -8   9   5        3.63        5.93      2.76 o
  -7   9   5       14.48       12.53      2.08 o
  -6   9   5       54.94       52.01      2.62 o
  -5   9   5       59.57       64.64      2.30 o
  -4   9   5        7.98        8.02      1.17 o
  -3   9   5       62.91       60.01      2.18 o
  -2   9   5        5.09        5.05      2.11 o
  -1   9   5       31.15       30.97      2.95 o
   0   9   5      463.19      465.92      7.23 o
   1   9   5      198.23      187.50      5.00 o
   2   9   5       73.16       73.93      2.29 o
   3   9   5       50.91       55.30      2.25 o
   4   9   5        0.11       -0.74      1.52 o
   5   9   5      182.63      172.10      4.92 o
   6   9   5       24.97       26.94      3.16 o
   7   9   5        2.61        5.00      2.23 o
   8   9   5        0.45       -0.32      2.37 o
   9   9   5        0.89       -6.23      7.85 o
  10   9   5        0.00       -0.75      3.58 o
  11   9   5        0.72       -0.22      4.69 o
 -11  10   5        1.23        2.10      3.60 o
 -10  10   5        1.26       -2.29      3.26 o
  -9  10   5       31.70       36.29      7.36 o
  -8  10   5        3.57       -0.40      2.86 o
  -7  10   5      130.21      143.00      5.54 o
  -6  10   5       15.03       14.29      5.58 o
  -5  10   5        0.12       -1.77      1.83 o
  -4  10   5        0.37        0.53      1.85 o
  -3  10   5       32.71       30.87      1.51 o
  -2  10   5       48.79       39.60      1.52 o
  -1  10   5        1.48        1.95      0.91 o
   0  10   5        3.83        6.77      1.09 o
   1  10   5      111.72      107.31      5.05 o
   2  10   5        1.22        0.52      1.23 o
   3  10   5       41.60       40.44      2.03 o
   4  10   5       10.44        9.76      1.82 o
   5  10   5        4.44        4.39      2.96 o
   6  10   5        9.66        8.85      2.06 o
   7  10   5      175.58      184.76      5.48 o
   8  10   5        0.66       -0.05      2.28 o
   9  10   5        0.20        0.85      5.56 o
  10  10   5        1.36       -0.42      3.72 o
 -10  11   5       15.37       22.59      6.34 o
  -9  11   5        2.36        6.19      5.90 o
  -8  11   5       45.38       46.92      7.16 o
  -7  11   5        0.68        3.56      5.04 o
  -6  11   5       14.85       18.15      2.85 o
  -5  11   5        1.22       -0.26      2.09 o
  -4  11   5        0.12       -2.11      2.60 o
  -3  11   5       72.54       73.39      2.35 o
  -2  11   5       46.08       43.18      2.56 o
  -1  11   5       85.67       81.94      3.74 o
   0  11   5       35.22       31.62      1.89 o
   1  11   5      102.02      107.66      2.89 o
   2  11   5        0.05       -1.69      1.69 o
   3  11   5       15.39       17.97      1.85 o
   4  11   5        1.12        1.25      1.81 o
   5  11   5        0.05       -1.88      1.88 o
   6  11   5        8.29       12.64      2.25 o
   7  11   5        9.41        8.05      2.54 o
   8  11   5       20.24       21.44      3.99 o
   9  11   5       10.44       13.84      7.31 o
  -9  12   5        0.01        2.93      6.19 o
  -8  12   5        3.06       -5.23      5.23 o
  -7  12   5        2.96        0.96      5.34 o
  -6  12   5        1.08        5.79      5.12 o
  -5  12   5       32.88       33.01      4.08 o
  -4  12   5        3.18        4.91      2.50 o
  -3  12   5       13.58       17.54      1.81 o
  -2  12   5        9.68        8.90      1.66 o
  -1  12   5        4.98        3.39      1.77 o
   0  12   5        0.09        1.06      1.38 o
   1  12   5        2.62        1.20      1.89 o
   2  12   5       27.34       25.79      3.12 o
   3  12   5       39.05       43.38      3.01 o
   4  12   5       47.22       53.14      4.02 o
   5  12   5       37.96       44.98      5.60 o
   6  12   5        3.45        2.47      2.58 o
   7  12   5        3.31       -2.14      3.23 o
   8  12   5        4.98        3.33      3.57 o
  -7  13   5        0.11       -0.96      5.60 o
  -6  13   5        4.06        6.42      5.60 o
  -5  13   5        7.66       14.69      5.64 o
  -4  13   5       57.28       72.18      7.53 o
  -3  13   5        8.60        4.65      2.41 o
  -2  13   5       15.43       16.98      2.59 o
  -1  13   5        2.63        1.23      2.26 o
   0  13   5       24.91       29.30      2.97 o
   1  13   5        6.87        5.42      4.60 o
   2  13   5        0.03        4.04      4.82 o
   3  13   5       10.18       17.62      5.71 o
   4  13   5        5.43        3.04      5.45 o
   5  13   5        0.14       -3.34      5.49 o
   6  13   5        0.52        4.05      3.86 o
  -5  14   5        0.34       -0.52      5.30 o
  -4  14   5        0.85        0.30      5.30 o
  -3  14   5       19.14       22.37      5.90 o
  -2  14   5       14.84       10.98      5.64 o
  -1  14   5        3.43        9.01      5.49 o
   0  14   5        0.00       -3.08      4.90 o
   1  14   5        1.94        0.11      5.01 o
   2  14   5       24.22       30.42      6.08 o
   3  14   5       51.98       56.08      7.20 o
   4  14   5        9.13       -2.04      5.34 o
 -14   0   6       34.53       33.61      6.38 o
 -12   0   6       98.29      106.33      5.72 o
 -10   0   6       83.41       77.51      4.84 o
  -8   0   6       16.18       15.12      2.23 o
  -6   0   6      181.70      200.90      3.54 o
  -4   0   6     6177.37     6758.40     68.74 o
  -2   0   6        9.79        5.09      0.59 o
   0   0   6       15.77       16.30      0.79 o
   2   0   6      444.15      529.36      6.42 o
   4   0   6        9.55       13.70      1.33 o
   6   0   6     1456.34     1432.60     18.80 o
   8   0   6       29.86       28.59      2.98 o
  10   0   6       20.18       21.59      3.39 o
  12   0   6        8.38        9.91      3.81 o
  14   0   6       25.28       25.51      4.79 o
 -15   1   6        0.08        1.68      4.17 o
 -14   1   6        3.71        5.73      3.52 o
 -13   1   6        2.61        0.55      2.72 o
 -12   1   6       11.24       12.13      2.76 o
 -11   1   6      184.55      189.50      5.15 o
 -10   1   6      132.46      129.21      3.66 o
  -9   1   6      266.15      266.00      7.91 o
  -8   1   6      384.84      352.80      5.58 o
  -7   1   6        0.53        0.49      0.81 o
  -6   1   6      322.27      306.12      3.52 o
  -5   1   6      226.68      262.53      2.80 o
  -4   1   6      565.57      611.61      4.90 o
  -3   1   6     1235.67     1359.63      9.80 o
  -2   1   6      210.41      267.67      3.04 o
  -1   1   6        9.16        7.43      0.59 o
   0   1   6     1670.21     1679.53     11.28 o
   1   1   6       94.80      115.54      1.53 o
   2   1   6     5507.49     5846.93     42.15 o
   3   1   6       69.14       71.03      1.48 o
   4   1   6      952.81      983.43      8.58 o
   5   1   6      262.79      275.35      3.35 o
   6   1   6        4.21        2.21      1.00 o
   7   1   6        3.08        3.33      1.17 o
   8   1   6       31.77       28.72      1.82 o
   9   1   6       24.54       22.93      2.28 o
  10   1   6        0.04       -0.21      2.01 o
  11   1   6        9.48        9.95      2.43 o
  12   1   6       14.11       16.36      2.76 o
  13   1   6        1.17        2.88      2.74 o
  14   1   6        0.59       -2.82      2.82 o
 -15   2   6       21.14       18.77      4.75 o
 -14   2   6       19.67       23.37      3.93 o
 -13   2   6       22.49       25.25      3.40 o
 -12   2   6       71.85       59.41      3.70 o
 -11   2   6       10.43       13.70      2.66 o
 -10   2   6       91.56       96.47      3.29 o
  -9   2   6       68.37       61.88      2.55 o
  -8   2   6       48.41       48.22      2.26 o
  -7   2   6      949.59      931.40      8.51 o
  -6   2   6      437.01      447.31      4.62 o
  -5   2   6       40.48       38.90      1.12 o
  -4   2   6       11.34       19.21      0.77 o
  -3   2   6      294.38      322.78      3.27 o
  -2   2   6     2383.00     2682.14     19.70 o
  -1   2   6       77.56       99.79      1.25 o
   0   2   6      140.59      187.88      1.85 o
   1   2   6      532.99      590.35      4.94 o
   2   2   6       63.72       83.64      1.39 o
   3   2   6     1509.72     1514.23     11.68 o
   4   2   6     1001.62     1014.57      7.82 o
   5   2   6      124.49      138.40      2.15 o
   6   2   6        0.08        0.46      0.89 o
   7   2   6      130.47      128.27      3.02 o
   8   2   6      153.32      148.23      3.40 o
   9   2   6       22.25       22.18      2.21 o
  10   2   6       15.03       13.28      2.72 o
  11   2   6       53.50       51.87      3.23 o
  12   2   6        4.17        4.73      2.67 o
  13   2   6        4.53        0.14      2.65 o
  14   2   6        2.84        6.18      4.17 o
 -14   3   6        7.60        9.80      3.45 o
 -13   3   6       63.02       67.82      4.39 o
 -12   3   6        1.28        1.21      3.16 o
 -11   3   6       25.08       27.39      2.98 o
 -10   3   6       17.82       16.40      2.59 o
  -9   3   6       49.24       49.44      3.59 o
  -8   3   6      156.07      153.77      3.47 o
  -7   3   6      197.70      177.63      3.67 o
  -6   3   6      746.60      717.85      6.72 o
  -5   3   6      195.38      216.50      2.53 o
  -4   3   6       72.93       75.78      1.35 o
  -3   3   6      161.48      130.53      2.62 o
  -2   3   6      176.15      164.37      1.92 o
  -1   3   6     2250.21     2450.01     32.77 o
   0   3   6      718.52      770.48      6.70 o
   1   3   6       38.76       43.49      1.20 o
   2   3   6       52.02       37.46      1.07 o
   3   3   6      365.26      363.05      3.77 o
   4   3   6      382.30      362.88      5.96 o
   5   3   6      324.54      331.96      3.62 o
   6   3   6      734.82      726.69      7.83 o
   7   3   6        1.02        1.04      1.28 o
   8   3   6       25.48       25.80      1.99 o
   9   3   6        1.88        1.05      1.82 o
  10   3   6       20.03       21.34      2.44 o
  11   3   6        2.52       -0.69      2.21 o
  12   3   6       10.01       10.98      5.63 o
  13   3   6        5.74        6.63      3.40 o
  14   3   6        1.96       -1.34      3.54 o
 -14   4   6        1.77        0.81      3.08 o
 -13   4   6       83.79       93.30      6.37 o
 -12   4   6       10.80        7.52      2.97 o
 -11   4   6       16.83       15.87      2.86 o
 -10   4   6       63.07       62.37      3.46 o
  -9   4   6      192.37      189.01      5.01 o
  -8   4   6        0.37       -0.11      1.37 o
  -7   4   6       41.66       37.74      1.90 o
  -6   4   6       30.63       32.18      1.91 o
  -5   4   6      823.71      774.33      8.46 o
  -4   4   6        0.25       -0.47      0.60 o
  -3   4   6      208.38      216.76      2.34 o
  -2   4   6      240.83      287.07      2.86 o
  -1   4   6     1151.49     1224.55     11.48 o
   0   4   6     2308.92     2549.80     18.90 o
   1   4   6     1044.71      998.20      8.01 o
   2   4   6      558.99      580.51      5.11 o
   3   4   6       22.48       18.87      0.90 o
   4   4   6       26.51       30.22      1.14 o
   5   4   6     1403.69     1369.46     11.00 o
   6   4   6        7.76        4.45      1.21 o
   7   4   6      194.51      190.25      3.62 o
   8   4   6        7.07        8.80      1.59 o
   9   4   6       19.92       21.44      2.28 o
  10   4   6        0.00       -2.40      2.40 o
  11   4   6       12.07       14.31      3.02 o
  12   4   6        8.79        7.11      3.17 o
  13   4   6       36.36       37.30      5.16 o
 -14   5   6        2.95       -1.62      3.08 o
 -13   5   6       13.85       19.69      4.06 o
 -12   5   6        6.05       10.23      3.10 o
 -11   5   6       12.12        8.93      2.76 o
 -10   5   6       11.49        7.32      2.39 o
  -9   5   6      130.03      130.67      4.47 o
  -8   5   6       17.86       18.60      1.87 o
  -7   5   6        2.97        4.67      1.37 o
  -6   5   6       14.17       17.35      1.31 o
  -5   5   6     1146.04     1100.23     10.44 o
  -4   5   6       99.82       96.90      2.03 o
  -3   5   6      758.11      809.56      6.64 o
  -2   5   6      482.90      540.33      5.02 o
  -1   5   6      259.17      265.87      2.83 o
   0   5   6       45.58       51.70      1.15 o
   1   5   6       98.05      118.04      1.49 o
   2   5   6      107.05      112.68      1.86 o
   3   5   6       51.42       53.97      1.54 o
   4   5   6      321.39      294.65      3.81 o
   5   5   6        0.06       -0.63      1.19 o
   6   5   6        0.36        0.55      1.23 o
   7   5   6      149.81      148.28      3.76 o
   8   5   6       18.41       18.51      2.02 o
   9   5   6        7.06        4.06      2.34 o
  10   5   6        9.62        6.95      2.69 o
  11   5   6       62.50       64.23      3.92 o
  12   5   6        1.87       -0.27      4.01 o
  13   5   6       17.28       20.44      4.77 o
 -13   6   6        4.69        3.90      3.12 o
 -12   6   6        0.78        6.80      3.00 o
 -11   6   6        8.88        7.45      2.75 o
 -10   6   6        6.84        9.14      2.57 o
  -9   6   6       87.17       96.79      3.98 o
  -8   6   6       18.87       18.67      2.23 o
  -7   6   6      195.09      190.02      3.93 o
  -6   6   6       87.17       91.90      3.23 o
  -5   6   6        8.60        9.45      1.11 o
  -4   6   6        0.84        0.87      0.78 o
  -3   6   6      125.91      121.12      2.18 o
  -2   6   6        2.01       -0.05      0.94 o
  -1   6   6      171.35      174.30      3.07 o
   0   6   6      507.08      524.58      4.92 o
   1   6   6      238.48      236.39      2.75 o
   2   6   6      659.52      679.07      6.32 o
   3   6   6     1331.14     1291.89     13.05 o
   4   6   6       29.16       30.77      1.70 o
   5   6   6       25.09       26.43      1.75 o
   6   6   6        5.46        5.62      1.41 o
   7   6   6       43.67       39.00      2.28 o
   8   6   6        8.68        8.97      2.21 o
   9   6   6       55.20       53.63      3.40 o
  10   6   6        0.14       -2.07      3.30 o
  11   6   6       38.68       46.32      7.77 o
  12   6   6       13.62       19.56      4.53 o
  13   6   6        0.59       -4.24      4.24 o
 -13   7   6        2.86       -0.76      3.84 o
 -12   7   6       10.34        6.73      3.55 o
 -11   7   6       56.19       55.96      3.78 o
 -10   7   6        4.95        4.75      3.56 o
  -9   7   6        5.67        5.15      2.31 o
  -8   7   6        3.15        3.96      1.95 o
  -7   7   6        6.77        8.93      1.52 o
  -6   7   6       43.79       44.73      2.05 o
  -5   7   6      114.57      117.62      2.53 o
  -4   7   6      227.49      229.67      3.98 o
  -3   7   6     1051.32     1058.46     12.22 o
  -2   7   6      348.35      350.18      5.58 o
  -1   7   6       26.42       22.96      1.63 o
   0   7   6       54.98       49.62      2.42 o
   1   7   6        8.39        8.46      0.79 o
   2   7   6       73.70       75.22      2.13 o
   3   7   6      211.45      213.41      3.43 o
   4   7   6      298.14      287.65      4.74 o
   5   7   6       47.41       45.16      2.13 o
   6   7   6       11.17       12.58      1.64 o
   7   7   6       11.25       10.60      1.89 o
   8   7   6       44.27       53.40      3.30 o
   9   7   6        3.78        3.45      3.23 o
  10   7   6       47.03       57.07      5.19 o
  11   7   6       10.28        9.54      4.12 o
  12   7   6        6.45        5.44      4.35 o
 -12   8   6       16.94       14.31      5.38 o
 -11   8   6        0.49       -3.30      3.30 o
 -10   8   6        6.61        7.57      3.38 o
  -9   8   6       14.17       14.63      2.66 o
  -8   8   6        0.00        1.67      2.10 o
  -7   8   6      161.04      169.13      4.07 o
  -6   8   6       89.02       93.48      4.21 o
  -5   8   6       22.92       22.00      1.44 o
  -4   8   6      110.16      115.37      2.31 o
  -3   8   6      287.50      297.23      7.04 o
  -2   8   6       35.04       34.60      2.35 o
  -1   8   6       81.22       85.31      5.00 o
   0   8   6       52.89       55.54      2.71 o
   1   8   6      364.90      359.37      4.51 o
   2   8   6       19.19       17.34      1.23 o
   3   8   6        0.72        0.07      1.08 o
   4   8   6      190.93      198.31      3.94 o
   5   8   6       67.64       64.74      3.61 o
   6   8   6       41.35       40.80      2.41 o
   7   8   6        1.32        1.68      1.87 o
   8   8   6       21.24       18.74      2.70 o
   9   8   6        8.03        7.43      3.55 o
  10   8   6       13.25       11.44      3.97 o
  11   8   6        1.65        6.48      4.09 o
  12   8   6        9.02        6.28      4.40 o
 -12   9   6       11.72       14.61      7.55 o
 -11   9   6        0.32        3.23      5.66 o
 -10   9   6        0.06       -2.70      2.98 o
  -9   9   6       11.62       10.02      3.14 o
  -8   9   6       13.23       12.92      2.94 o
  -7   9   6       61.38       62.40      4.22 o
  -6   9   6      129.78      129.66      3.57 o
  -5   9   6        0.02        0.00      1.27 o
  -4   9   6        1.35        3.03      1.28 o
  -3   9   6        5.44        9.29      2.56 o
  -2   9   6       34.39       39.50      6.66 o
  -1   9   6      276.54      274.35      7.38 o
   0   9   6        5.65        2.73      2.95 o
   1   9   6      144.77      143.73      4.44 o
   2   9   6      170.24      164.92      3.30 o
   3   9   6        1.01       -1.21      1.21 o
   4   9   6       82.22       80.49      3.10 o
   5   9   6        5.27        6.90      1.90 o
   6   9   6        0.44        0.70      1.79 o
   7   9   6       32.87       34.87      2.66 o
   8   9   6        7.85       10.04      2.60 o
   9   9   6       12.46       12.92      3.90 o
  10   9   6       11.98       11.68      4.08 o
  11   9   6        5.33        7.09      4.17 o
 -11  10   6        6.87        3.40      3.86 o
 -10  10   6       13.15       11.60      3.56 o
  -9  10   6        1.46       -2.24      2.90 o
  -8  10   6        0.02       -3.23      5.08 o
  -7  10   6       49.51       66.36      7.20 o
  -6  10   6        1.52        4.25      2.26 o
  -5  10   6        8.17        9.11      3.41 o
  -4  10   6      120.33      120.67      6.75 o
  -3  10   6       14.09       12.41      1.63 o
  -2  10   6      129.78      137.16      5.65 o
  -1  10   6      292.42      296.77      8.05 o
   0  10   6       93.65       85.60      3.80 o
   1  10   6       90.82       86.09      3.00 o
   2  10   6       21.16       15.97      1.92 o
   3  10   6        0.10       -1.95      1.95 o
   4  10   6       29.30       29.69      3.60 o
   5  10   6        2.34        2.56      1.89 o
   6  10   6      119.00      121.14      3.96 o
   7  10   6        2.66        1.70      2.16 o
   8  10   6        1.37       -2.41      2.41 o
   9  10   6        2.60        1.81      3.68 o
  10  10   6        0.40       -1.03      3.88 o
 -10  11   6        0.66        1.52      6.27 o
  -9  11   6       12.34       13.17      6.34 o
  -8  11   6       31.91       35.65      6.94 o
  -7  11   6        3.38        3.41      5.42 o
  -6  11   6        2.77        3.54      3.38 o
  -5  11   6        0.93        0.30      2.03 o
  -4  11   6        6.24        5.81      2.93 o
  -3  11   6        3.97        5.13      2.59 o
  -2  11   6       68.28       65.76      3.55 o
  -1  11   6       27.66       29.35      1.91 o
   0  11   6       88.98       86.80      2.76 o
   1  11   6       43.13       41.32      2.41 o
   2  11   6      161.06      156.09      4.47 o
   3  11   6        9.01        8.25      2.47 o
   4  11   6        0.32        1.75      1.81 o
   5  11   6       63.93       70.18      3.38 o
   6  11   6        0.56       -1.90      1.90 o
   7  11   6       24.12       32.70      8.20 o
   8  11   6        0.09       -4.03      6.32 o
   9  11   6        0.32        0.07      5.62 o
  -8  12   6        5.23        8.46      6.12 o
  -7  12   6        7.70        2.71      5.79 o
  -6  12   6        1.35       -0.63      5.19 o
  -5  12   6       33.00       35.43      3.14 o
  -4  12   6        6.21        7.04      2.26 o
  -3  12   6        0.16       -0.35      1.81 o
  -2  12   6        0.41        0.11      1.30 o
  -1  12   6       26.44       23.36      2.21 o
   0  12   6       44.78       38.59      2.06 o
   1  12   6        8.80        8.56      2.24 o
   2  12   6       58.63       54.17      3.70 o
   3  12   6        9.51       14.69      5.16 o
   4  12   6        1.46        5.08      5.01 o
   5  12   6       26.92       28.78      6.23 o
   6  12   6        0.31       -0.77      4.09 o
   7  12   6        4.29        4.11      3.32 o
  -7  13   6        0.79        3.56      5.90 o
  -6  13   6        1.99       -3.56      5.38 o
  -5  13   6        2.79        6.27      5.45 o
  -4  13   6       38.40       49.70      7.16 o
  -3  13   6        8.18        0.19      5.01 o
  -2  13   6       23.82       24.59      5.79 o
  -1  13   6        9.78        5.93      4.97 o
   0  13   6        9.12        7.64      5.12 o
   1  13   6        0.49       -4.64      4.64 o
   2  13   6        0.00       -4.60      4.60 o
   3  13   6       84.53       91.84      8.31 o
   4  13   6       11.31        7.75      5.79 o
   5  13   6       23.53       21.59      6.68 o
   6  13   6        0.64       -4.34      4.34 o
  -4  14   6        7.68       16.06      5.97 o
  -3  14   6        6.72        0.85      5.45 o
  -2  14   6        1.57        0.78      5.04 o
  -1  14   6       11.64       17.40      5.86 o
   0  14   6        0.19       -3.56      4.97 o
   1  14   6        5.69       -4.93      4.93 o
   2  14   6        0.23        4.45      5.23 o
   3  14   6        3.95        1.37      5.68 o
 -15   0   7       46.80       34.20      7.27 o
 -13   0   7       30.82       32.16      6.27 o
 -11   0   7      277.37      279.81      8.03 o
  -9   0   7       69.08       67.21      7.94 o
  -7   0   7      186.82      193.85      4.42 o
  -5   0   7     1934.66     1950.53     21.01 o
  -3   0   7      211.17      223.48      3.06 o
  -1   0   7      743.05      774.59      8.88 o
   1   0   7     1376.72     1637.54     17.61 o
   3   0   7     1290.52     1441.87     15.78 o
   5   0   7      289.66      297.40      5.57 o
   7   0   7      456.74      450.18      7.89 o
   9   0   7       49.64       45.10      3.86 o
  11   0   7        1.16       -1.59      3.11 o
  13   0   7        0.08        1.88      4.73 o
 -15   1   7        2.28        3.92      3.96 o
 -14   1   7        2.95        4.08      3.95 o
 -13   1   7        4.14        3.05      2.84 o
 -12   1   7        0.01        0.69      2.49 o
 -11   1   7      260.90      252.51      7.17 o
 -10   1   7       30.98       31.85      2.36 o
  -9   1   7      708.29      674.82      9.14 o
  -8   1   7      292.45      274.32      4.85 o
  -7   1   7        5.60        7.13      1.02 o
  -6   1   7       30.75       29.26      1.15 o
  -5   1   7        8.17        3.60      0.73 o
  -4   1   7      140.07      156.41      2.03 o
  -3   1   7       59.14       41.13      1.06 o
  -2   1   7      193.30      215.59      2.18 o
  -1   1   7      937.63      889.23      6.36 o
   0   1   7      207.72      222.24      2.22 o
   1   1   7      720.81      756.57      6.22 o
   2   1   7       81.59       68.96      1.27 o
   3   1   7        2.98        1.33      0.64 o
   4   1   7       86.79       92.20      1.71 o
   5   1   7      615.03      594.65      6.37 o
   6   1   7        0.19       -0.77      1.03 o
   7   1   7      239.49      238.93      4.14 o
   8   1   7      166.44      152.56      3.96 o
   9   1   7       16.50       15.92      2.17 o
  10   1   7       25.27       24.00      2.54 o
  11   1   7        0.31       -2.18      2.18 o
  12   1   7        5.56        7.28      2.68 o
  13   1   7       15.17       10.13      2.84 o
  14   1   7        0.31       -1.48      3.46 o
 -14   2   7        6.53        7.26      3.26 o
 -13   2   7        1.80        2.59      2.96 o
 -12   2   7       21.03       22.74      3.14 o
 -11   2   7       55.69       50.96      3.37 o
 -10   2   7       50.97       49.93      4.62 o
  -9   2   7      287.09      295.92      5.28 o
  -8   2   7       10.92       13.22      1.64 o
  -7   2   7      113.60      112.40      2.44 o
  -6   2   7      173.04      190.92      2.91 o
  -5   2   7      116.61      116.99      2.33 o
  -4   2   7      149.13      133.52      1.87 o
  -3   2   7      203.00      208.04      2.32 o
  -2   2   7     1711.64     1785.33     13.47 o
  -1   2   7      692.13      781.54      5.68 o
   0   2   7      467.95      488.85      4.84 o
   1   2   7     1046.62     1174.70      9.20 o
   2   2   7       10.42        7.95      0.68 o
   3   2   7        1.32       -0.25      0.62 o
   4   2   7        1.13        2.18      0.70 o
   5   2   7        1.62        1.23      0.80 o
   6   2   7      420.44      421.02      5.12 o
   7   2   7      120.66      120.30      3.16 o
   8   2   7       40.29       39.55      2.12 o
   9   2   7       75.41       70.27      3.11 o
  10   2   7        2.26        1.02      2.13 o
  11   2   7        2.14       -2.23      2.23 o
  12   2   7       20.84       27.31      3.44 o
  13   2   7        0.01       -0.91      3.27 o
  14   2   7        1.23        4.41      3.59 o
 -14   3   7        5.16        3.86      4.27 o
 -13   3   7      109.83      100.50      5.91 o
 -12   3   7       18.50       22.31      3.05 o
 -11   3   7       16.96       16.87      2.98 o
 -10   3   7       32.62       36.87      2.89 o
  -9   3   7        0.23       -1.00      1.80 o
  -8   3   7       87.77       82.30      3.51 o
  -7   3   7      972.56      943.53     13.47 o
  -6   3   7      426.22      387.35      4.27 o
  -5   3   7        1.47       -0.27      0.52 o
  -4   3   7       26.13       24.47      0.92 o
  -3   3   7      526.83      498.18      8.94 o
  -2   3   7       95.42       95.27      1.53 o
  -1   3   7       74.29       73.68      1.49 o
   0   3   7      197.37      249.70      2.41 o
   1   3   7        0.33        0.49      0.48 o
   2   3   7      157.77      156.91      2.06 o
   3   3   7       88.54       84.55      1.70 o
   4   3   7      208.97      206.22      2.77 o
   5   3   7        2.41        3.05      0.67 o
   6   3   7      114.68      109.11      2.75 o
   7   3   7       80.83       79.02      2.54 o
   8   3   7       11.13       13.37      1.72 o
   9   3   7       32.63       38.16      2.55 o
  10   3   7       54.64       58.20      3.68 o
  11   3   7       13.55       15.33      3.16 o
  12   3   7        0.03       -0.48      2.97 o
  13   3   7        6.76       10.20      3.52 o
 -14   4   7        1.70        7.38      3.41 o
 -13   4   7        0.27       -0.31      2.94 o
 -12   4   7       42.36       48.05      3.81 o
 -11   4   7       44.90       47.76      4.24 o
 -10   4   7       52.78       57.17      3.44 o
  -9   4   7       14.99       11.84      2.26 o
  -8   4   7      267.40      257.45      7.78 o
  -7   4   7      231.59      231.39      4.30 o
  -6   4   7      215.68      223.60      3.68 o
  -5   4   7       64.60       65.47      2.38 o
  -4   4   7      135.67      113.68      2.60 o
  -3   4   7      219.13      232.63      2.98 o
  -2   4   7      914.86      905.04      7.78 o
  -1   4   7        8.10        4.71      0.58 o
   0   4   7      789.07      844.68      6.51 o
   1   4   7       12.25        8.25      0.70 o
   2   4   7      203.60      192.30      2.55 o
   3   4   7       57.41       54.15      1.42 o
   4   4   7      383.29      375.62      4.13 o
   5   4   7       38.06       37.37      1.55 o
   6   4   7      222.15      222.89      3.52 o
   7   4   7       20.97       21.31      1.76 o
   8   4   7      130.35      130.14      4.30 o
   9   4   7        0.98       -1.37      2.17 o
  10   4   7       56.10       57.87      3.63 o
  11   4   7       14.71       19.39      4.09 o
  12   4   7        5.76        6.93      3.27 o
  13   4   7       10.92        8.00      3.80 o
 -14   5   7       13.06       13.32      3.66 o
 -13   5   7        4.06       -2.84      2.92 o
 -12   5   7        0.03       -0.52      2.71 o
 -11   5   7        4.39        2.24      2.45 o
 -10   5   7       15.12       15.96      3.20 o
  -9   5   7       18.44       16.96      2.45 o
  -8   5   7       42.87       40.10      2.67 o
  -7   5   7       23.92       21.60      1.71 o
  -6   5   7      111.00      110.94      2.83 o
  -5   5   7      387.23      365.60      4.83 o
  -4   5   7     1072.01     1026.62      9.76 o
  -3   5   7        0.03       -0.30      0.65 o
  -2   5   7       43.46       50.03      1.23 o
  -1   5   7        1.22        0.17      0.66 o
   0   5   7      167.41      170.13      2.69 o
   1   5   7      242.20      256.84      3.02 o
   2   5   7       34.98       35.42      1.63 o
   3   5   7        0.19        0.33      0.86 o
   4   5   7      106.02      101.09      2.69 o
   5   5   7        2.56        0.74      1.32 o
   6   5   7       18.57       17.90      1.66 o
   7   5   7       58.92       57.35      2.61 o
   8   5   7       19.08       15.39      2.21 o
   9   5   7        3.76        2.13      2.48 o
  10   5   7       51.04       57.85      3.85 o
  11   5   7        0.28        2.00      2.92 o
  12   5   7       16.40       16.33      4.54 o
  13   5   7        6.09       -1.69      4.25 o
 -13   6   7        0.48        1.61      3.13 o
 -12   6   7        0.28       -2.60      2.60 o
 -11   6   7       47.85       49.80      5.16 o
 -10   6   7      117.89      109.21      4.44 o
  -9   6   7      144.56      150.86      4.85 o
  -8   6   7        7.55       12.00      2.17 o
  -7   6   7       31.27       33.80      3.14 o
  -6   6   7       12.76       13.89      1.47 o
  -5   6   7      249.03      249.52      3.79 o
  -4   6   7      829.62      836.68      8.95 o
  -3   6   7      130.37      126.93      2.74 o
  -2   6   7       77.34       70.08      1.76 o
  -1   6   7       11.11       10.77      1.11 o
   0   6   7      446.53      435.95      4.88 o
   1   6   7      682.59      693.07      6.44 o
   2   6   7       15.44       14.61      1.01 o
   3   6   7       28.36       27.36      1.59 o
   4   6   7       47.43       50.94      2.07 o
   5   6   7        1.91        0.45      1.33 o
   6   6   7       74.37       70.25      2.49 o
   7   6   7        3.59       -0.75      1.67 o
   8   6   7      199.43      206.49      4.86 o
   9   6   7       22.45       17.77      2.88 o
  10   6   7       18.35       19.20      3.93 o
  11   6   7        9.11        6.22      6.90 o
  12   6   7       10.05       11.90      4.56 o
 -13   7   7        0.35        1.22      3.85 o
 -12   7   7        1.00       -2.82      2.82 o
 -11   7   7        6.32       11.32      3.44 o
 -10   7   7        0.72        2.35      2.45 o
  -9   7   7        0.47       -0.04      2.18 o
  -8   7   7       36.49       39.41      2.82 o
  -7   7   7        2.51        3.59      1.50 o
  -6   7   7      163.16      157.22      3.43 o
  -5   7   7        9.98        9.32      1.27 o
  -4   7   7      151.55      157.63      3.24 o
  -3   7   7      588.71      561.20      7.33 o
  -2   7   7      153.77      136.78      3.94 o
  -1   7   7      383.84      365.49      6.70 o
   0   7   7       82.13       83.25      2.12 o
   1   7   7        2.96        1.24      0.83 o
   2   7   7       92.46       95.68      2.22 o
   3   7   7        4.38        3.83      1.29 o
   4   7   7        5.54        4.53      1.34 o
   5   7   7       43.60       48.02      2.25 o
   6   7   7       10.51        8.43      1.67 o
   7   7   7       42.60       45.24      2.77 o
   8   7   7       31.68       40.88      3.10 o
   9   7   7       73.67       76.93      5.12 o
  10   7   7        4.37        1.61      3.65 o
  11   7   7        4.13        3.41      5.55 o
  12   7   7        4.26       -0.02      4.21 o
 -12   8   7        0.87        1.72      3.72 o
 -11   8   7        9.47        9.07      3.74 o
 -10   8   7        3.12        1.11      2.55 o
  -9   8   7        9.04       11.10      2.58 o
  -8   8   7       21.89       20.03      2.91 o
  -7   8   7      128.31      147.49      3.69 o
  -6   8   7       32.68       31.59      1.84 o
  -5   8   7       88.33       80.79      2.39 o
  -4   8   7        3.91        3.44      0.90 o
  -3   8   7       11.86       10.67      2.04 o
  -2   8   7      393.72      384.96      7.23 o
  -1   8   7      163.22      172.93      4.63 o
   0   8   7        3.02        1.42      1.70 o
   1   8   7       24.30       19.61      1.12 o
   2   8   7        0.03       -0.52      0.96 o
   3   8   7      156.04      158.05      3.10 o
   4   8   7        9.92       10.63      2.53 o
   5   8   7       22.33       22.66      2.09 o
   6   8   7       61.38       67.15      2.91 o
   7   8   7        2.91        3.79      2.01 o
   8   8   7        2.15        1.42      2.47 o
   9   8   7        4.82        4.53      3.48 o
  10   8   7        0.06       -4.21      4.21 o
  11   8   7       29.27       26.40      4.62 o
 -11   9   7        5.41        2.64      4.54 o
 -10   9   7        0.09       -2.54      3.10 o
  -9   9   7       29.36       34.29      4.30 o
  -8   9   7        4.42        1.74      2.66 o
  -7   9   7        1.74       -1.67      1.67 o
  -6   9   7       82.30       76.92      5.01 o
  -5   9   7       11.93       11.02      1.91 o
  -4   9   7        8.74        7.65      1.36 o
  -3   9   7      152.02      161.13      4.71 o
  -2   9   7        1.97       -0.55      1.84 o
  -1   9   7      290.02      281.82      6.06 o
   0   9   7      490.97      490.80     10.92 o
   1   9   7       13.34       10.32      3.04 o
   2   9   7       16.16       15.59      1.43 o
   3   9   7        5.23        3.99      1.43 o
   4   9   7        5.23        3.10      2.40 o
   5   9   7       45.67       45.30      3.67 o
   6   9   7       34.91       40.81      2.61 o
   7   9   7       74.87       81.51      3.53 o
   8   9   7        6.07        4.24      2.63 o
   9   9   7       15.08       20.49      4.56 o
  10   9   7        2.35        6.52      3.96 o
 -10  10   7        2.19        7.08      6.27 o
  -9  10   7        5.84        4.23      5.34 o
  -8  10   7       31.95       35.39      6.79 o
  -7  10   7        0.34       -0.78      4.97 o
  -6  10   7        4.93        0.98      3.32 o
  -5  10   7      176.37      177.75      6.31 o
  -4  10   7        0.54       -0.95      1.43 o
  -3  10   7       22.13       16.25      4.82 o
  -2  10   7       30.07       22.92      4.78 o
  -1  10   7        0.87       -2.08      3.08 o
   0  10   7       13.35       10.23      2.99 o
   1  10   7       85.21       81.36      2.91 o
   2  10   7        0.09       -0.22      1.57 o
   3  10   7       19.18       20.11      1.93 o
   4  10   7        6.77        5.25      1.91 o
   5  10   7        3.94        2.39      2.63 o
   6  10   7        9.74        7.88      2.16 o
   7  10   7        0.10       -1.06      2.11 o
   8  10   7       10.46       15.40      2.90 o
   9  10   7        8.35        2.47      3.82 o
  10  10   7        3.67       -3.23      4.97 o
  -9  11   7       10.05        8.20      6.34 o
  -8  11   7        4.81        2.49      5.86 o
  -7  11   7        6.26       12.13      5.34 o
  -6  11   7        4.60        3.30      3.69 o
  -5  11   7       50.35       47.66      3.29 o
  -4  11   7        0.02        0.23      1.69 o
  -3  11   7       12.96       15.69      5.21 o
  -2  11   7      138.47      139.39      8.94 o
  -1  11   7        2.09        4.38      4.49 o
   0  11   7        0.22        0.74      1.65 o
   1  11   7       49.07       46.22      5.36 o
   2  11   7       78.14       78.89      9.46 o
   3  11   7        0.02        2.19      2.27 o
   4  11   7       17.28       17.28      4.80 o
   5  11   7       38.47       44.04      2.94 o
   6  11   7        5.60        1.01      2.63 o
   7  11   7       23.00       25.80      3.36 o
   8  11   7        0.92        1.76      3.60 o
  -8  12   7        6.64        7.72      6.38 o
  -7  12   7       13.35       17.32      6.53 o
  -6  12   7        3.15        0.93      5.38 o
  -5  12   7       24.44       24.81      2.74 o
  -4  12   7        9.62        8.50      2.06 o
  -3  12   7      115.04      101.86      3.72 o
  -2  12   7       34.98       38.50      6.27 o
  -1  12   7       12.38       17.95      5.45 o
   0  12   7        9.77       10.53      5.16 o
   1  12   7       23.41       29.49      5.93 o
   2  12   7        0.61        7.75      5.08 o
   3  12   7        5.76       -0.85      5.08 o
   4  12   7        1.11       -3.15      5.08 o
   5  12   7        1.15       -2.41      5.23 o
   6  12   7       20.31       25.96      4.94 o
   7  12   7        1.91       10.76      6.27 o
  -6  13   7        5.64        5.01      5.93 o
  -5  13   7        2.10       -0.89      5.79 o
  -4  13   7       21.65       23.07      6.19 o
  -3  13   7        0.45        0.56      5.12 o
  -2  13   7        1.27        8.20      5.64 o
  -1  13   7        2.31       -2.60      4.90 o
   0  13   7       10.87        1.67      5.16 o
   1  13   7        0.21        2.52      5.12 o
   2  13   7       24.68       27.86      6.23 o
   3  13   7        2.56        1.04      5.30 o
   4  13   7       28.97       23.11      6.42 o
   5  13   7        0.96       -5.38      5.38 o
  -3  14   7        9.91       15.76      6.45 o
  -2  14   7        4.11        1.78      5.53 o
  -1  14   7        6.77        5.82      5.56 o
   0  14   7       19.18       21.18      6.19 o
   1  14   7        0.01       -3.67      5.23 o
   2  14   7        0.64       -3.52      5.56 o
 -14   0   8        0.00        4.41      5.75 o
 -12   0   8        5.73        9.87      4.60 o
 -10   0   8      311.95      296.42      7.92 o
  -8   0   8       82.25       77.12      3.83 o
  -6   0   8      137.21      132.90      3.54 o
  -4   0   8        0.90        0.48      0.95 o
  -2   0   8       94.79      109.40      2.05 o
   0   0   8      312.69      255.17      3.84 o
   2   0   8      784.50      835.18     12.10 o
   4   0   8       38.21       39.68      2.05 o
   6   0   8      123.18      109.01      5.54 o
   8   0   8       87.29       83.78      4.50 o
  10   0   8        5.81       -1.22      3.02 o
  12   0   8       22.26       28.16      4.40 o
 -14   1   8       34.66       36.90      5.02 o
 -13   1   8       20.30       20.25      4.12 o
 -12   1   8       39.85       36.53      4.04 o
 -11   1   8      150.46      137.90      4.93 o
 -10   1   8       66.42       65.33      3.12 o
  -9   1   8      279.22      258.94      5.71 o
  -8   1   8        5.56        3.26      1.52 o
  -7   1   8       28.99       22.48      1.49 o
  -6   1   8      435.44      421.96      4.47 o
  -5   1   8       69.94       74.03      2.16 o
  -4   1   8        0.15       -0.12      0.61 o
  -3   1   8       47.29       49.11      1.18 o
  -2   1   8      379.96      375.67      3.38 o
  -1   1   8       52.44       64.63      1.29 o
   0   1   8      425.92      396.56      3.72 o
   1   1   8       37.74       40.17      1.11 o
   2   1   8     1084.80     1013.24      8.20 o
   3   1   8      125.10      125.89      2.13 o
   4   1   8      658.02      637.53      5.80 o
   5   1   8        0.03        0.02      0.99 o
   6   1   8       98.48       91.63      2.35 o
   7   1   8      294.12      298.88      4.84 o
   8   1   8       68.87       70.84      2.90 o
   9   1   8       67.16       64.73      3.12 o
  10   1   8      133.09      134.96      7.32 o
  11   1   8       17.72       19.16      2.76 o
  12   1   8       32.91       36.56      3.32 o
  13   1   8        1.95        2.60      3.45 o
 -14   2   8        2.26        5.89      4.10 o
 -13   2   8      109.88      113.41      6.56 o
 -12   2   8       29.12       27.18      3.27 o
 -11   2   8        0.45       -0.40      2.47 o
 -10   2   8       23.36       24.52      2.72 o
  -9   2   8       87.81       91.94      3.76 o
  -8   2   8      258.54      255.13      7.90 o
  -7   2   8       24.54       19.71      1.36 o
  -6   2   8       50.86       50.51      1.45 o
  -5   2   8       88.62       87.20      1.68 o
  -4   2   8        7.10        5.24      0.92 o
  -3   2   8      418.12      436.11      4.08 o
  -2   2   8      147.27      108.40      1.55 o
  -1   2   8      212.75      212.86      2.15 o
   0   2   8      345.76      383.82      3.45 o
   1   2   8      179.85      158.87      2.06 o
   2   2   8       74.30       70.14      1.47 o
   3   2   8        4.16        4.49      1.60 o
   4   2   8       39.69       45.88      1.36 o
   5   2   8      740.07      721.24      7.01 o
   6   2   8       29.38       32.26      1.80 o
   7   2   8        4.01        1.36      1.53 o
   8   2   8       18.07       16.74      2.14 o
   9   2   8      191.03      186.91      4.68 o
  10   2   8        1.25       -0.10      2.18 o
  11   2   8        0.58        2.34      2.48 o
  12   2   8        0.37        1.84      4.03 o
  13   2   8        0.42        0.27      3.24 o
 -14   3   8        7.30        7.46      3.45 o
 -13   3   8       15.53       13.89      3.36 o
 -12   3   8       77.61       76.38      4.28 o
 -11   3   8       40.28       47.13      3.40 o
 -10   3   8        9.98        6.65      2.40 o
  -9   3   8       14.56       13.51      2.31 o
  -8   3   8       48.83       47.43      2.76 o
  -7   3   8      314.63      275.43      4.89 o
  -6   3   8      309.35      283.67      6.77 o
  -5   3   8       23.27       24.83      1.04 o
  -4   3   8       60.02       59.75      1.51 o
  -3   3   8       59.66       63.45      1.62 o
  -2   3   8        0.74       -0.01      0.39 o
  -1   3   8      103.24       92.20      1.40 o
   0   3   8      670.11      655.42      6.08 o
   1   3   8      162.05      142.71      1.92 o
   2   3   8      311.27      300.77      3.17 o
   3   3   8      112.37       97.10      1.78 o
   4   3   8      184.04      167.60      2.43 o
   5   3   8      126.36      123.99      2.59 o
   6   3   8       13.16       13.65      1.49 o
   7   3   8       11.81       14.84      1.69 o
   8   3   8        2.12        3.63      1.57 o
   9   3   8      130.88      130.50      4.06 o
  10   3   8       15.58       19.23      3.37 o
  11   3   8        0.47       -2.35      2.73 o
  12   3   8       68.58       78.37      4.75 o
  13   3   8        0.05       -0.37      5.88 o
 -14   4   8        5.96       13.80      3.64 o
 -13   4   8        1.04       -1.70      2.94 o
 -12   4   8        2.04       -2.60      2.60 o
 -11   4   8       65.17       67.79      3.84 o
 -10   4   8        9.12        8.19      2.50 o
  -9   4   8        7.68        5.02      2.20 o
  -8   4   8       17.10       17.70      2.22 o
  -7   4   8      333.20      337.54      5.56 o
  -6   4   8       91.69       88.76      2.74 o
  -5   4   8      474.89      444.94      5.79 o
  -4   4   8        0.28       -0.74      0.74 o
  -3   4   8        0.23       -0.65      0.65 o
  -2   4   8       21.68       28.10      1.68 o
  -1   4   8       23.11       37.30      1.16 o
   0   4   8       32.12       27.45      1.12 o
   1   4   8      106.91       96.71      1.80 o
   2   4   8        0.62        0.20      0.71 o
   3   4   8     1418.09     1384.61     11.76 o
   4   4   8       63.64       66.77      2.12 o
   5   4   8        8.43        9.50      1.43 o
   6   4   8       61.96       58.67      2.29 o
   7   4   8        0.43        2.75      1.68 o
   8   4   8       25.85       27.60      2.35 o
   9   4   8       15.61       17.77      3.24 o
  10   4   8       23.12       26.79      3.34 o
  11   4   8       85.79       93.56      4.83 o
  12   4   8        7.41        6.98      3.29 o
  13   4   8        3.55       -0.99      5.17 o
 -13   5   8        0.00       -1.88      2.94 o
 -12   5   8        0.06       -2.76      2.76 o
 -11   5   8       45.36       51.78      3.64 o
 -10   5   8        0.52       -0.68      2.49 o
  -9   5   8       43.27       51.59      3.17 o
  -8   5   8      165.86      166.05      4.71 o
  -7   5   8        0.94       -1.32      1.32 o
  -6   5   8       15.42       13.88      1.83 o
  -5   5   8      266.45      232.83      6.17 o
  -4   5   8      209.91      190.13      3.12 o
  -3   5   8       57.88       59.16      1.47 o
  -2   5   8        0.02       -0.06      0.78 o
  -1   5   8      374.20      355.13      4.25 o
   0   5   8       37.66       38.72      1.20 o
   1   5   8      269.35      248.46      4.88 o
   2   5   8       33.60       36.59      1.37 o
   3   5   8       80.03       77.05      2.41 o
   4   5   8      112.76      117.64      3.04 o
   5   5   8        0.02       -1.29      1.33 o
   6   5   8        1.15        0.41      1.40 o
   7   5   8       65.16       61.17      2.79 o
   8   5   8        5.04        2.47      1.89 o
   9   5   8       83.75       90.45      4.72 o
  10   5   8        6.94       10.13      4.13 o
  11   5   8       10.53       11.17      3.25 o
  12   5   8        3.26        4.59      4.35 o
 -13   6   8       14.68       14.67      4.11 o
 -12   6   8        0.98        5.75      2.94 o
 -11   6   8        0.53        3.99      2.74 o
 -10   6   8        7.00        8.21      2.67 o
  -9   6   8       10.71       11.01      2.56 o
  -8   6   8        2.52        1.04      1.99 o
  -7   6   8      138.12      145.18      4.85 o
  -6   6   8        0.00        0.16      1.23 o
  -5   6   8      124.38      129.82      3.12 o
  -4   6   8        6.84        5.79      1.04 o
  -3   6   8      238.21      209.11      3.08 o
  -2   6   8       51.13       44.93      1.72 o
  -1   6   8        0.03        0.73      0.92 o
   0   6   8       74.88       67.98      2.10 o
   1   6   8      678.66      644.79      7.21 o
   2   6   8       39.68       40.51      1.65 o
   3   6   8       34.48       36.16      1.82 o
   4   6   8        0.16       -0.50      1.27 o
   5   6   8        7.53        4.83      1.56 o
   6   6   8        5.06        5.98      2.03 o
   7   6   8        0.22       -0.61      1.75 o
   8   6   8       12.98        8.81      2.20 o
   9   6   8        4.51        9.01      2.82 o
  10   6   8       24.15       32.91      3.47 o
  11   6   8       31.40       35.92      5.53 o
  12   6   8        1.62        1.49      4.28 o
 -13   7   8        1.37        8.57      4.45 o
 -12   7   8        5.33        5.16      3.21 o
 -11   7   8        0.17        0.16      2.67 o
 -10   7   8       28.72       23.16      3.05 o
  -9   7   8       19.07       22.00      5.21 o
  -8   7   8       56.72       68.99      3.60 o
  -7   7   8       48.72       51.02      2.33 o
  -6   7   8      118.50      120.88      3.14 o
  -5   7   8        4.04        4.24      1.21 o
  -4   7   8       62.19       58.45      1.89 o
  -3   7   8       12.20        8.11      1.45 o
  -2   7   8      222.73      210.24      5.08 o
  -1   7   8      154.12      162.64      4.51 o
   0   7   8       58.32       59.51      3.19 o
   1   7   8        2.24        3.71      1.06 o
   2   7   8      247.91      238.93      3.67 o
   3   7   8       21.55       19.13      1.72 o
   4   7   8       28.61       27.59      2.22 o
   5   7   8       59.86       56.46      2.73 o
   6   7   8       32.68       33.90      2.12 o
   7   7   8       81.80       91.26      3.17 o
   8   7   8        0.37        1.59      2.06 o
   9   7   8        0.41       -2.29      3.19 o
  10   7   8        9.39        9.81      4.07 o
  11   7   8        1.48       -3.97      3.97 o
 -12   8   8        0.33       -3.62      3.62 o
 -11   8   8        0.38       -2.06      5.86 o
 -10   8   8        3.63        4.77      2.78 o
  -9   8   8       14.17       18.09      3.12 o
  -8   8   8       24.53       30.62      2.73 o
  -7   8   8       32.46       37.92      3.62 o
  -6   8   8       34.40       30.36      1.86 o
  -5   8   8       91.55       78.85      2.34 o
  -4   8   8       16.38       17.07      1.53 o
  -3   8   8       39.28       38.17      3.26 o
  -2   8   8      128.45      130.80      4.29 o
  -1   8   8       62.62       60.09      3.79 o
   0   8   8      182.37      179.06      4.73 o
   1   8   8        9.87        7.59      1.04 o
   2   8   8       25.58       25.84      1.47 o
   3   8   8        7.51        4.40      1.83 o
   4   8   8       16.01       19.39      1.81 o
   5   8   8        6.11        5.60      1.69 o
   6   8   8        2.78        1.91      1.89 o
   7   8   8        7.55        8.02      2.20 o
   8   8   8        4.35        5.90      2.65 o
   9   8   8       14.97       13.27      3.88 o
  10   8   8       53.22       58.69     13.22 o
  11   8   8        6.25        4.48      4.24 o
 -11   9   8        0.00       -3.36      3.36 o
 -10   9   8        0.91        1.74      3.00 o
  -9   9   8        0.32       -1.04      2.86 o
  -8   9   8       17.07       26.56      5.79 o
  -7   9   8        9.22        7.47      2.48 o
  -6   9   8       71.33       81.41      7.14 o
  -5   9   8        3.07        4.36      1.64 o
  -4   9   8      129.78      121.58      7.25 o
  -3   9   8       39.36       35.72      3.36 o
  -2   9   8        6.85        9.43      2.61 o
  -1   9   8       87.89       87.09      9.55 o
   0   9   8       38.90       49.22      3.62 o
   1   9   8        0.65        1.04      1.44 o
   2   9   8      140.44      136.53      3.35 o
   3   9   8       18.78       19.55      1.88 o
   4   9   8       70.21       70.26      3.39 o
   5   9   8       14.65       14.33      2.23 o
   6   9   8       23.78       29.95      2.49 o
   7   9   8        2.04        3.40      2.16 o
   8   9   8        2.91        3.12      2.65 o
   9   9   8        2.69       -1.41      3.68 o
  10   9   8        6.79       12.82      5.77 o
 -10  10   8        0.00       -5.75      5.75 o
  -9  10   8        3.07        1.67      5.38 o
  -8  10   8       22.35       12.95      6.12 o
  -7  10   8       10.19        4.19      5.27 o
  -6  10   8        8.42        9.27      2.58 o
  -5  10   8       38.13       42.00      7.40 o
  -4  10   8        5.18        6.80      2.56 o
  -3  10   8       30.75       27.15      5.53 o
  -2  10   8       62.58       62.06      6.19 o
  -1  10   8       56.95       48.63      6.05 o
   0  10   8       56.12       49.67      6.08 o
   1  10   8       28.28       29.39      2.24 o
   2  10   8       10.93        8.72      2.11 o
   3  10   8        4.05        3.80      2.30 o
   4  10   8       16.79       15.29      2.06 o
   5  10   8        1.91        0.07      2.02 o
   6  10   8       19.43       21.46      2.43 o
   7  10   8        8.73        9.11      2.43 o
   8  10   8       16.01       15.83      3.92 o
   9  10   8       12.57       14.24      4.23 o
  -9  11   8        0.12        5.71      6.19 o
  -8  11   8        0.76        2.93      5.97 o
  -7  11   8        1.07        1.26      5.75 o
  -6  11   8       27.62       25.19      3.10 o
  -5  11   8        3.86        0.48      1.90 o
  -4  11   8       33.32       27.61      2.23 o
  -3  11   8       30.51       38.28      6.31 o
  -2  11   8       12.33       18.25      5.49 o
  -1  11   8        6.97       -1.15      4.75 o
   0  11   8        8.69        8.54      1.97 o
   1  11   8       48.01       43.17      2.88 o
   2  11   8        9.86       15.13      2.39 o
   3  11   8       11.51        9.17      2.62 o
   4  11   8       68.94       86.98      8.16 o
   5  11   8        2.56        0.45      5.30 o
   6  11   8        0.02       -2.53      2.53 o
   7  11   8        0.22        1.86      2.93 o
   8  11   8        0.03       -2.75      3.37 o
  -8  12   8        0.03       -1.04      6.23 o
  -7  12   8        7.00       11.02      6.42 o
  -6  12   8        0.89        4.82      5.82 o
  -5  12   8       24.87       26.22      6.42 o
  -4  12   8        0.00       -1.97      5.19 o
  -3  12   8        0.57       -4.38      4.45 o
  -2  12   8        2.74        9.72      5.34 o
  -1  12   8        3.92       -4.38      4.75 o
   0  12   8        6.02        5.27      5.08 o
   1  12   8       11.92       11.35      5.42 o
   2  12   8       27.31       17.06      5.86 o
   3  12   8       41.89       41.47      6.83 o
   4  12   8        0.02        1.37      5.64 o
   5  12   8       21.69       14.76      6.57 o
   6  12   8        4.96        9.18      5.32 o
  -5  13   8        1.73       13.58      6.45 o
  -4  13   8        9.97        0.00      5.71 o
  -3  13   8        9.64       14.65      6.05 o
  -2  13   8        1.87        7.83      5.68 o
  -1  13   8       20.27       22.44      6.34 o
   0  13   8        1.70        3.26      5.82 o
   1  13   8        9.19       13.32      5.79 o
   2  13   8        9.19        5.01      5.90 o
   3  13   8       13.43        7.90      6.31 o
   4  13   8        0.87       -5.49      5.49 o
  -1  14   8        2.12        1.63      5.75 o
   0  14   8        1.91       -5.56      5.56 o
 -13   0   9       41.30       51.22      7.27 o
 -11   0   9       82.05       66.73      6.49 o
  -9   0   9       83.23       81.32      4.45 o
  -7   0   9       51.15       53.44      3.11 o
  -5   0   9      694.32      629.53      8.16 o
  -3   0   9      322.36      305.85      4.61 o
  -1   0   9       11.42       17.10      1.22 o
   1   0   9       55.63       58.20      2.18 o
   3   0   9      480.04      461.49      5.73 o
   5   0   9      134.39      117.97      3.72 o
   7   0   9      823.79      789.70     15.56 o
   9   0   9       92.48       89.78      4.97 o
  11   0   9       40.30       40.76      4.69 o
  13   0   9       30.10       31.28      5.04 o
 -14   1   9        2.03        4.96      4.13 o
 -13   1   9        3.12       -3.61      3.61 o
 -12   1   9        7.94        2.59      3.39 o
 -11   1   9        0.22       -0.42      2.35 o
 -10   1   9       12.26        8.18      3.42 o
  -9   1   9        0.24        2.30      1.69 o
  -8   1   9       31.57       28.09      2.04 o
  -7   1   9       40.63       44.43      2.72 o
  -6   1   9       44.39       39.33      1.54 o
  -5   1   9       69.83       64.03      1.56 o
  -4   1   9      380.01      358.23      3.71 o
  -3   1   9      629.92      613.63      5.14 o
  -2   1   9      171.88      167.41      2.07 o
  -1   1   9      634.71      605.44      5.33 o
   0   1   9      395.64      369.07      3.66 o
   1   1   9      268.15      253.33      2.87 o
   2   1   9      102.92      100.96      1.79 o
   3   1   9       10.31       11.78      0.99 o
   4   1   9      162.86      144.47      2.31 o
   5   1   9       16.96       17.32      1.34 o
   6   1   9        0.15        0.58      1.33 o
   7   1   9      356.57      349.43      5.40 o
   8   1   9       69.51       66.83      4.14 o
   9   1   9      108.22      110.67      3.90 o
  10   1   9       16.95       15.77      2.66 o
  11   1   9        2.43        0.51      2.47 o
  12   1   9        0.18       -2.65      2.99 o
  13   1   9        2.79        4.95      3.62 o
 -14   2   9        0.30        4.38      4.05 o
 -13   2   9        7.41       11.37      4.09 o
 -12   2   9        0.39        1.72      6.11 o
 -11   2   9       66.46       64.33      3.70 o
 -10   2   9       22.80       24.12      2.81 o
  -9   2   9        7.32        7.30      2.17 o
  -8   2   9       36.18       29.64      2.52 o
  -7   2   9       10.13       10.45      1.62 o
  -6   2   9       95.15       91.13      2.25 o
  -5   2   9      139.31      135.35      2.69 o
  -4   2   9       21.48       17.74      0.94 o
  -3   2   9      329.22      295.23      2.99 o
  -2   2   9      986.10      952.59      7.37 o
  -1   2   9       25.18       25.96      1.10 o
   0   2   9       31.52       28.80      1.17 o
   1   2   9      168.32      153.03      2.28 o
   2   2   9      134.93      128.09      2.16 o
   3   2   9       82.90       60.25      1.67 o
   4   2   9      231.64      201.13      3.42 o
   5   2   9      692.71      671.09      7.17 o
   6   2   9      104.87       95.51      3.52 o
   7   2   9        0.01        0.40      1.45 o
   8   2   9      213.58      199.26      6.31 o
   9   2   9       18.04       15.05      2.26 o
  10   2   9       21.42       21.39      3.12 o
  11   2   9       62.77       55.23      4.07 o
  12   2   9        3.38       -0.55      3.90 o
  13   2   9        9.25        6.77      4.51 o
 -14   3   9        5.00        3.81      3.95 o
 -13   3   9       30.19       24.13      3.64 o
 -12   3   9        3.07        2.80      2.90 o
 -11   3   9        0.65        3.54      2.54 o
 -10   3   9       17.40       20.22      3.17 o
  -9   3   9       33.48       32.55      4.80 o
  -8   3   9        1.50        0.99      2.06 o
  -7   3   9       77.03       67.09      2.60 o
  -6   3   9      344.15      346.40      4.98 o
  -5   3   9       23.25       24.65      1.45 o
  -4   3   9      355.40      335.13      3.89 o
  -3   3   9       95.78       85.66      1.79 o
  -2   3   9      322.27      297.44      3.04 o
  -1   3   9      252.08      259.61      2.77 o
   0   3   9        4.69        5.03      0.70 o
   1   3   9      146.95      143.85      2.24 o
   2   3   9       16.49       12.75      0.89 o
   3   3   9       50.94       44.27      1.32 o
   4   3   9      504.90      523.33      5.92 o
   5   3   9      346.09      336.08      4.48 o
   6   3   9      301.20      287.36      4.64 o
   7   3   9        0.01        1.19      1.45 o
   8   3   9        6.83        5.27      2.44 o
   9   3   9       22.49       24.37      2.98 o
  10   3   9        0.23       -0.22      2.60 o
  11   3   9       62.59       65.85      5.86 o
  12   3   9        8.71        7.55      3.33 o
  13   3   9        2.26        5.44      4.26 o
 -14   4   9        0.99        2.32      3.27 o
 -13   4   9        7.44       11.78      3.39 o
 -12   4   9        1.27        3.37      2.91 o
 -11   4   9        2.23        0.08      2.48 o
 -10   4   9       31.95       31.00      3.79 o
  -9   4   9        3.76        3.00      2.27 o
  -8   4   9      138.27      150.03      4.48 o
  -7   4   9        1.42        0.49      1.68 o
  -6   4   9        0.23        0.80      1.28 o
  -5   4   9       23.37       16.31      1.49 o
  -4   4   9       40.61       45.70      1.72 o
  -3   4   9        0.85        1.23      0.77 o
  -2   4   9        1.37        0.51      0.74 o
  -1   4   9       19.88       14.16      0.88 o
   0   4   9      515.09      494.98      4.73 o
   1   4   9        0.00        0.45      0.77 o
   2   4   9       60.56       51.37      1.68 o
   3   4   9      539.82      516.27      7.10 o
   4   4   9      371.88      338.32      5.48 o
   5   4   9        3.78        4.23      1.43 o
   6   4   9       25.64       23.30      1.84 o
   7   4   9       11.59       11.98      2.00 o
   8   4   9      191.90      205.04      5.91 o
   9   4   9        2.87        0.34      2.57 o
  10   4   9       46.24       40.83      5.26 o
  11   4   9       13.79       13.83      3.25 o
  12   4   9        3.47        6.29      4.87 o
 -13   5   9        0.03        3.24      3.14 o
 -12   5   9       13.16       11.63      3.75 o
 -11   5   9        3.70        0.13      2.68 o
 -10   5   9       46.60       51.43      3.46 o
  -9   5   9       34.38       36.75      3.37 o
  -8   5   9      122.71      117.21      4.27 o
  -7   5   9        7.32        6.84      1.58 o
  -6   5   9       61.49       63.69      2.45 o
  -5   5   9       70.81       59.92      2.21 o
  -4   5   9      353.84      356.84      5.26 o
  -3   5   9        4.99        2.85      0.97 o
  -2   5   9      498.51      477.52      5.28 o
  -1   5   9       15.05       10.46      0.97 o
   0   5   9        1.89        2.78      0.87 o
   1   5   9       39.77       41.45      1.60 o
   2   5   9      279.84      298.96      4.75 o
   3   5   9      172.73      172.91      3.66 o
   4   5   9      161.97      150.11      3.80 o
   5   5   9       81.11       71.75      2.76 o
   6   5   9      340.38      342.70      5.44 o
   7   5   9       11.67       12.94      2.33 o
   8   5   9       21.29       20.02      2.39 o
   9   5   9       13.13       19.02      3.01 o
  10   5   9        0.15       -1.44      2.81 o
  11   5   9        2.84        9.24      3.39 o
  12   5   9       10.69        4.65      4.22 o
 -13   6   9        1.46       -0.26      3.18 o
 -12   6   9        6.47        3.50      4.01 o
 -11   6   9        1.64        0.89      2.72 o
 -10   6   9       10.84        7.89      2.76 o
  -9   6   9       12.85       13.29      2.56 o
  -8   6   9        7.80        5.08      2.22 o
  -7   6   9       58.37       61.62      2.55 o
  -6   6   9       18.69       18.23      1.67 o
  -5   6   9       18.21       18.14      1.50 o
  -4   6   9        0.28       -0.95      0.99 o
  -3   6   9      164.77      143.61      3.13 o
  -2   6   9       22.07       21.56      1.46 o
  -1   6   9       30.75       25.97      1.20 o
   0   6   9      114.42      102.85      2.72 o
   1   6   9       43.16       41.37      1.61 o
   2   6   9       70.87       69.77      3.69 o
   3   6   9       46.67       47.71      2.09 o
   4   6   9      113.65      106.39      3.08 o
   5   6   9       22.54       20.09      1.94 o
   6   6   9      479.21      499.78      7.00 o
   7   6   9       13.00        8.21      2.04 o
   8   6   9        0.11        0.39      2.06 o
   9   6   9        0.85       -2.26      2.60 o
  10   6   9       42.95       54.58      5.07 o
  11   6   9        0.24       -1.00      4.07 o
  12   6   9       15.17       17.05      4.71 o
 -12   7   9       11.69       12.48      3.35 o
 -11   7   9       20.72       20.13      3.29 o
 -10   7   9       16.98       20.17      3.11 o
  -9   7   9       45.21       42.15      4.26 o
  -8   7   9        0.01       -1.97      1.97 o
  -7   7   9       40.38       46.22      2.33 o
  -6   7   9       98.78       96.81      2.92 o
  -5   7   9        2.67        1.09      1.31 o
  -4   7   9       72.65       71.50      2.24 o
  -3   7   9        6.33        4.09      0.95 o
  -2   7   9       57.59       55.69      2.12 o
  -1   7   9       46.86       48.81      2.01 o
   0   7   9       10.69        6.85      1.09 o
   1   7   9      174.22      166.02      3.18 o
   2   7   9      128.67      127.71      2.96 o
   3   7   9       45.16       41.47      2.03 o
   4   7   9      205.72      203.25      4.17 o
   5   7   9        0.64        2.77      1.62 o
   6   7   9        5.54        7.69      1.78 o
   7   7   9        0.32       -1.14      1.72 o
   8   7   9       72.37       79.66      4.57 o
   9   7   9       17.77       16.55      4.03 o
  10   7   9        6.11       13.50      4.02 o
  11   7   9        4.24        1.60      6.49 o
 -12   8   9        1.03        6.27      8.33 o
 -11   8   9        8.03       16.31      3.92 o
 -10   8   9        0.95       -0.75      2.59 o
  -9   8   9        2.11        4.17      2.53 o
  -8   8   9        0.95       -2.05      2.05 o
  -7   8   9        0.18        1.09      1.52 o
  -6   8   9       16.95       14.87      1.66 o
  -5   8   9      111.92      108.07      5.77 o
  -4   8   9        9.15        9.82      1.53 o
  -3   8   9       79.26       83.31      5.10 o
  -2   8   9       64.93       62.23      3.94 o
  -1   8   9      338.75      307.56     15.62 o
   0   8   9        3.90        6.19      1.67 o
   1   8   9        4.15        4.24      1.42 o
   2   8   9       27.30       23.32      1.59 o
   3   8   9      208.89      211.74      4.15 o
   4   8   9       13.04       15.22      1.82 o
   5   8   9       37.78       34.82      2.31 o
   6   8   9       15.36       10.09      2.30 o
   7   8   9        0.05       -0.35      2.15 o
   8   8   9      135.96      155.82      5.48 o
   9   8   9        2.90        4.03      6.77 o
  10   8   9        0.02       -3.87      3.87 o
 -11   9   9       14.18       10.83      6.94 o
 -10   9   9        0.19       -5.56      5.56 o
  -9   9   9       22.09       24.22      6.31 o
  -8   9   9        4.90        2.11      5.42 o
  -7   9   9        9.58        6.64      2.39 o
  -6   9   9        0.37        0.46      1.78 o
  -5   9   9        9.64        8.29      1.83 o
  -4   9   9       22.31       19.92      1.73 o
  -3   9   9       19.35       17.56      3.14 o
  -2   9   9       11.13       10.51      2.83 o
  -1   9   9       84.61       94.00      7.33 o
   0   9   9       11.64       10.78      2.80 o
   1   9   9       24.25       25.36      1.93 o
   2   9   9        0.44        1.27      1.87 o
   3   9   9        3.53        0.13      1.58 o
   4   9   9       14.87       14.78      2.13 o
   5   9   9        0.06       -0.65      2.01 o
   6   9   9       35.47       38.61      2.75 o
   7   9   9       31.66       28.94      2.78 o
   8   9   9       19.73       23.35      3.92 o
   9   9   9       14.20       25.57      4.37 o
  10   9   9       12.73        2.49      5.27 o
 -10  10   9        0.85       -5.75      5.75 o
  -9  10   9        1.18        2.15      5.49 o
  -8  10   9        8.51        8.49      6.01 o
  -7  10   9        4.04        0.52      5.38 o
  -6  10   9        2.86        4.89      3.89 o
  -5  10   9       26.57       25.55      2.89 o
  -4  10   9        3.26        1.92      1.52 o
  -3  10   9      190.38      188.02     10.46 o
  -2  10   9       29.72       32.20      5.97 o
  -1  10   9        0.13       -4.45      4.45 o
   0  10   9        9.97       12.09      5.19 o
   1  10   9        1.32        1.74      1.78 o
   2  10   9       62.73       65.81      3.63 o
   3  10   9        4.77        2.33      2.91 o
   4  10   9        0.86        0.13      3.43 o
   5  10   9       44.55       44.37      2.89 o
   6  10   9        1.57        0.30      2.65 o
   7  10   9       11.61       13.81      3.06 o
   8  10   9       11.60       12.84      3.76 o
   9  10   9        0.01       -1.71      4.53 o
  -9  11   9        4.29        4.86      6.57 o
  -8  11   9        0.33        4.90      6.16 o
  -7  11   9        7.70        7.86      5.45 o
  -6  11   9        0.07        3.14      2.25 o
  -5  11   9        0.77       -1.04      1.84 o
  -4  11   9       26.97       25.06      2.74 o
  -3  11   9       10.99       13.06      5.49 o
  -2  11   9        8.10        3.86      5.12 o
  -1  11   9       25.76       36.94      6.34 o
   0  11   9       15.41       12.98      5.49 o
   1  11   9        3.35        2.87      1.90 o
   2  11   9        0.38       -3.64      4.90 o
   3  11   9       27.85       33.53      6.49 o
   4  11   9        2.73        8.31      5.86 o
   5  11   9       15.74       15.88      6.19 o
   6  11   9        6.03        4.04      4.42 o
   7  11   9       13.93       17.94      4.74 o
  -7  12   9        3.72        7.16      6.42 o
  -6  12   9        0.27       -0.78      5.75 o
  -5  12   9       29.41       26.56      6.83 o
  -4  12   9        0.76       -4.86      5.38 o
  -3  12   9        0.67       -4.23      5.34 o
  -2  12   9       12.97       13.28      6.05 o
  -1  12   9        0.32       -3.00      5.30 o
   0  12   9       50.51       48.74      7.05 o
   1  12   9        0.01       -4.53      4.53 o
   2  12   9        0.13        5.49      5.68 o
   3  12   9        0.06       -4.34      5.53 o
   4  12   9       14.15       21.44      6.68 o
   5  12   9        1.96       -5.34      6.01 o
   6  12   9        4.12       -4.08      4.48 o
  -5  13   9        0.75        6.19      6.27 o
  -4  13   9       15.86       10.31      6.42 o
  -3  13   9        2.21        0.85      5.86 o
  -2  13   9       20.66       20.36      6.60 o
  -1  13   9        0.03        5.16      6.01 o
   0  13   9        0.43       -2.97      5.64 o
   1  13   9       18.44       15.76      6.45 o
   2  13   9        0.44        0.15      5.79 o
   3  13   9        3.94        2.04      5.93 o
 -14   0  10        2.03       -1.82      5.12 o
 -12   0  10        0.18       -3.86      4.04 o
 -10   0  10       30.03       30.56      4.97 o
  -8   0  10      115.28      107.90      4.64 o
  -6   0  10        0.19       -1.42      1.42 o
  -4   0  10      507.43      498.12      6.84 o
  -2   0  10     1552.94     1462.68     16.37 o
   0   0  10     5848.87     5565.49     57.32 o
   2   0  10       16.88       18.77      1.48 o
   4   0  10      176.45      153.63      4.08 o
   6   0  10      317.56      274.71      6.10 o
   8   0  10      255.07      225.85      7.10 o
  10   0  10       94.27       96.96      5.49 o
  12   0  10       22.38       22.57     12.76 o
 -14   1  10        2.31        0.24      4.56 o
 -13   1  10        0.38       -0.62      3.76 o
 -12   1  10       16.68       17.39      4.00 o
 -11   1  10       17.77       15.62      2.76 o
 -10   1  10        0.65       -1.65      2.89 o
  -9   1  10        0.36       -2.01      2.01 o
  -8   1  10        3.73        2.61      1.88 o
  -7   1  10       81.80       75.89      2.80 o
  -6   1  10       62.60       64.77      2.57 o
  -5   1  10      106.79      114.70      2.23 o
  -4   1  10      944.71      913.67      7.35 o
  -3   1  10      402.17      407.58      3.88 o
  -2   1  10      108.24      101.43      2.10 o
  -1   1  10      131.78      125.83      2.03 o
   0   1  10        3.69        3.73      0.80 o
   1   1  10      482.99      452.87      4.46 o
   2   1  10      172.13      146.23      2.15 o
   3   1  10        0.60       -0.89      0.89 o
   4   1  10      381.35      352.35      4.31 o
   5   1  10       31.87       26.13      1.61 o
   6   1  10      127.71      130.83      3.18 o
   7   1  10        5.13        3.06      2.47 o
   8   1  10        7.31        8.90      2.06 o
   9   1  10       17.01       12.62      2.94 o
  10   1  10        0.00       -2.30      2.30 o
  11   1  10       10.33       11.86      3.33 o
  12   1  10       10.40       14.90      3.64 o
 -14   2  10        1.14        4.62      4.00 o
 -13   2  10        0.77        5.81      4.02 o
 -12   2  10        0.19       -2.60      2.60 o
 -11   2  10        2.56       -2.45      2.45 o
 -10   2  10        9.71        6.02      2.50 o
  -9   2  10        9.25        5.86      2.27 o
  -8   2  10       57.65       60.34      3.09 o
  -7   2  10      118.69      107.41      3.82 o
  -6   2  10      194.12      198.04      3.69 o
  -5   2  10       28.12       33.00      2.52 o
  -4   2  10      399.41      394.67      3.84 o
  -3   2  10      882.95      826.28      6.69 o
  -2   2  10      395.25      376.87      3.64 o
  -1   2  10       27.75       22.21      0.96 o
   0   2  10      523.58      508.74      4.79 o
   1   2  10       78.36       72.68      1.64 o
   2   2  10     1743.66     1654.24     13.95 o
   3   2  10       39.59       46.15      1.70 o
   4   2  10      148.38      121.36      3.41 o
   5   2  10        0.20       -0.12      1.18 o
   6   2  10       30.53       26.52      2.62 o
   7   2  10       89.69       86.17      3.26 o
   8   2  10        1.44        4.48      1.91 o
   9   2  10       62.49       63.37      4.95 o
  10   2  10       79.22       79.32      4.38 o
  11   2  10        7.47        5.26      3.18 o
  12   2  10        8.12        8.39      3.48 o
 -14   3  10        1.03        2.25      4.12 o
 -13   3  10        1.80       -1.27      2.92 o
 -12   3  10        0.28        1.47      2.89 o
 -11   3  10        8.25        3.65      3.74 o
 -10   3  10       21.30       20.24      2.91 o
  -9   3  10      117.54      118.10      8.58 o
  -8   3  10       24.83       19.30      2.43 o
  -7   3  10      264.13      264.37      5.80 o
  -6   3  10      114.69      110.41      3.10 o
  -5   3  10       53.35       42.88      1.84 o
  -4   3  10       20.51       18.97      1.39 o
  -3   3  10        0.43        1.38      0.85 o
  -2   3  10      659.67      650.55      5.91 o
  -1   3  10     1031.61     1017.62      8.51 o
   0   3  10      306.76      276.31      3.42 o
   1   3  10      109.55       97.29      2.23 o
   2   3  10      972.84      921.41     10.07 o
   3   3  10      501.88      473.24      6.16 o
   4   3  10      134.22      108.86      3.21 o
   5   3  10       33.93       31.98      1.94 o
   6   3  10       46.66       40.84      2.41 o
   7   3  10       25.14       24.01      2.31 o
   8   3  10       27.33       33.31      2.98 o
   9   3  10      100.99      121.86      5.08 o
  10   3  10        5.93        8.38      3.00 o
  11   3  10        0.38       -2.93      2.93 o
  12   3  10        0.43        2.51      3.46 o
 -13   4  10        1.19       -2.97      3.31 o
 -12   4  10        0.03       -2.79      2.79 o
 -11   4  10        2.17        1.88      2.76 o
 -10   4  10        1.26        0.08      2.47 o
  -9   4  10       85.53       79.07      3.73 o
  -8   4  10        8.08        3.86      2.15 o
  -7   4  10       74.36       71.99      3.36 o
  -6   4  10       18.45       14.33      2.29 o
  -5   4  10      116.51      136.59      3.29 o
  -4   4  10      240.50      229.81      4.87 o
  -3   4  10        0.59        1.34      1.05 o
  -2   4  10       86.93       82.53      1.92 o
  -1   4  10      389.03      368.91      4.37 o
   0   4  10       15.27       18.29      1.97 o
   1   4  10       70.75       77.54      2.23 o
   2   4  10      704.78      635.08      8.33 o
   3   4  10      109.58      116.53      3.90 o
   4   4  10      174.07      189.14      4.11 o
   5   4  10      230.79      227.44      6.13 o
   6   4  10       71.33       66.82      2.67 o
   7   4  10       84.27       88.32      3.43 o
   8   4  10        5.67        9.55      2.65 o
   9   4  10       11.40       15.23      3.07 o
  10   4  10       11.85       11.98      3.09 o
  11   4  10        2.93       -1.38      3.15 o
  12   4  10       11.13       11.90      3.69 o
 -13   5  10        0.61       -1.33      4.29 o
 -12   5  10        0.02        0.64      3.04 o
 -11   5  10       20.62       23.08      3.32 o
 -10   5  10        1.30       -0.12      2.63 o
  -9   5  10      149.22      139.56      5.95 o
  -8   5  10       12.23       12.60      3.27 o
  -7   5  10      134.21      129.11      3.57 o
  -6   5  10        2.55        1.12      1.36 o
  -5   5  10       98.05      111.77      3.01 o
  -4   5  10       12.95       13.60      1.42 o
  -3   5  10       11.02       15.86      1.38 o
  -2   5  10        0.19        1.54      0.90 o
  -1   5  10      323.40      305.66      4.67 o
   0   5  10       10.28       10.70      1.62 o
   1   5  10      970.50      927.34     11.12 o
   2   5  10      154.65      133.58      3.17 o
   3   5  10      187.44      173.63      4.25 o
   4   5  10      226.11      217.50      5.32 o
   5   5  10        9.77        8.71      2.14 o
   6   5  10       70.88       73.84      2.80 o
   7   5  10       36.61       42.28      2.74 o
   8   5  10        1.85        3.13      2.48 o
   9   5  10        0.50       -2.60      2.60 o
  10   5  10        1.12       -0.76      3.02 o
  11   5  10       36.72       45.67      4.31 o
  12   5  10        0.63       -1.11      5.86 o
 -12   6  10        2.88        7.06      3.28 o
 -11   6  10       26.12       31.09      4.76 o
 -10   6  10        0.10       -2.46      2.57 o
  -9   6  10        0.02       -2.17      2.17 o
  -8   6  10       75.64       87.18      4.33 o
  -7   6  10       26.47       31.33      4.10 o
  -6   6  10      187.93      192.71      4.09 o
  -5   6  10       37.34       33.33      1.85 o
  -4   6  10       14.02       17.69      1.62 o
  -3   6  10       24.12       31.77      1.77 o
  -2   6  10        0.03        0.79      1.01 o
  -1   6  10        1.14       -0.11      1.28 o
   0   6  10      152.25      130.90      2.89 o
   1   6  10       96.82       87.33      2.55 o
   2   6  10      325.90      311.76      6.16 o
   3   6  10      233.78      232.20      4.41 o
   4   6  10        4.08        1.40      1.58 o
   5   6  10      319.15      313.14      5.70 o
   6   6  10       71.34       66.41      2.75 o
   7   6  10       59.81       71.91      3.19 o
   8   6  10        0.00       -2.52      2.52 o
   9   6  10        0.04        1.28      3.29 o
  10   6  10        0.50        2.09      4.81 o
  11   6  10        0.02       -3.98      3.98 o
 -12   7  10        0.53        1.94      3.72 o
 -11   7  10       16.12       15.68      3.37 o
 -10   7  10       36.18       37.45      4.66 o
  -9   7  10       37.20       39.65      3.22 o
  -8   7  10        0.00        1.10      2.21 o
  -7   7  10       63.25       67.97      2.86 o
  -6   7  10        5.41        6.52      1.55 o
  -5   7  10       19.13       17.17      1.81 o
  -4   7  10       13.22       10.87      1.28 o
  -3   7  10       23.67       21.30      1.36 o
  -2   7  10      129.51      128.24      3.69 o
  -1   7  10       39.16       40.87      1.85 o
   0   7  10        6.84        7.14      1.17 o
   1   7  10      351.92      337.56      5.15 o
   2   7  10       10.77       11.48      1.48 o
   3   7  10      129.46      133.99      3.42 o
   4   7  10       91.83       91.29      3.10 o
   5   7  10        5.75        8.35      1.93 o
   6   7  10       18.83       20.89      2.20 o
   7   7  10        8.03        9.09      2.04 o
   8   7  10       40.33       35.46      4.40 o
   9   7  10       15.55       15.20      3.91 o
  10   7  10        1.02        2.99      8.46 o
 -11   8  10        0.00       -1.92      2.86 o
 -10   8  10       68.71       86.23      4.44 o
  -9   8  10        8.29       10.27      2.66 o
  -8   8  10       49.44       45.98      3.74 o
  -7   8  10        3.65        2.41      3.14 o
  -6   8  10       10.83       12.18      2.13 o
  -5   8  10        3.49        4.58      1.67 o
  -4   8  10       22.09       20.78      1.90 o
  -3   8  10       36.46       31.31      1.96 o
  -2   8  10        0.01       -0.32      2.57 o
  -1   8  10        0.00       -1.25      1.25 o
   0   8  10      159.65      155.44      3.88 o
   1   8  10       72.58       69.54      4.21 o
   2   8  10       21.98       21.28      1.70 o
   3   8  10       16.74       15.99      1.84 o
   4   8  10      125.73      127.73      3.63 o
   5   8  10       67.97       74.52      3.03 o
   6   8  10       50.10       51.39      2.94 o
   7   8  10       20.77       27.57      2.77 o
   8   8  10       50.82       50.71      5.01 o
   9   8  10        5.51        3.86      3.81 o
  10   8  10        0.88        2.64      6.12 o
 -10   9  10        0.57       -1.04      6.19 o
  -9   9  10        4.37       -0.11      5.34 o
  -8   9  10        5.79       -3.34      5.42 o
  -7   9  10        4.22       -0.29      3.14 o
  -6   9  10        0.16        1.05      1.85 o
  -5   9  10        1.78        2.30      1.71 o
  -4   9  10       87.62       81.87      3.11 o
  -3   9  10        3.47        1.15      2.71 o
  -2   9  10        0.31        2.42      2.76 o
  -1   9  10       67.81       69.84      4.48 o
   0   9  10       15.34       15.22      1.69 o
   1   9  10        7.64        5.69      2.06 o
   2   9  10        0.31       -0.79      1.70 o
   3   9  10        4.00        4.07      2.42 o
   4   9  10       35.02       33.08      2.58 o
   5   9  10       77.37       78.93      3.76 o
   6   9  10       54.98       55.83      3.14 o
   7   9  10        9.30        9.79      2.43 o
   8   9  10        4.32       -0.35      5.64 o
   9   9  10        1.42        0.61      3.85 o
  -9  10  10        0.71       -4.53      6.05 o
  -8  10  10       25.50       33.42      7.27 o
  -7  10  10        0.00       -3.45      5.30 o
  -6  10  10        8.36        8.21      2.29 o
  -5  10  10        0.33       -0.90      1.81 o
  -4  10  10       17.60       18.78      4.45 o
  -3  10  10        0.16        0.96      4.93 o
  -2  10  10       30.11       27.93      5.97 o
  -1  10  10        3.52        7.64      5.23 o
   0  10  10       67.31       65.26      5.08 o
   1  10  10       57.94       53.43      3.20 o
   2  10  10       74.98       78.03      3.90 o
   3  10  10       21.05       18.50      2.90 o
   4  10  10        5.71        6.17      2.76 o
   5  10  10        5.61        7.94      5.90 o
   6  10  10        8.78       12.34      4.46 o
   7  10  10        7.01        9.59      3.99 o
   8  10  10       20.56       14.87      4.41 o
  -8  11  10        0.10       -5.75      5.75 o
  -7  11  10        2.58       13.13      6.53 o
  -6  11  10        1.94       -1.04      5.64 o
  -5  11  10        0.22       -0.56      5.53 o
  -4  11  10        4.61        0.15      5.56 o
  -3  11  10       13.28       13.13      5.79 o
  -2  11  10       25.33       29.86      5.97 o
  -1  11  10       28.77       22.89      5.75 o
   0  11  10        0.44       -1.67      5.27 o
   1  11  10        0.84        2.11      5.42 o
   2  11  10        0.30        0.74      5.60 o
   3  11  10        0.04        3.38      5.82 o
   4  11  10        0.96       -1.15      5.23 o
   5  11  10        0.90        4.45      6.08 o
   6  11  10       17.33       18.75      4.86 o
   7  11  10        7.42        8.37      4.83 o
  -6  12  10       29.15       32.57      7.42 o
  -5  12  10        0.60       11.83      6.49 o
  -4  12  10        7.73        9.87      6.27 o
  -3  12  10       12.66       12.39      6.42 o
  -2  12  10        6.15       -0.56      5.79 o
  -1  12  10       13.85       17.62      6.05 o
   0  12  10       23.90       27.19      6.71 o
   1  12  10        0.77       -0.26      5.68 o
   2  12  10        0.19       -5.45      5.45 o
   3  12  10        1.05       -3.56      5.93 o
   4  12  10        3.52       12.80      6.68 o
   5  12  10        1.37       -4.90      6.08 o
  -3  13  10        2.94        6.75      6.45 o
  -2  13  10        0.20        1.41      6.23 o
  -1  13  10        1.36        0.07      6.08 o
   0  13  10        2.97        3.41      6.16 o
   1  13  10        6.16       11.35      6.64 o
   2  13  10        1.77        3.49      6.16 o
 -13   0  11       25.05       44.33      7.05 o
 -11   0  11       51.51       57.83      6.42 o
  -9   0  11        1.24       -3.67      3.67 o
  -7   0  11      467.79      414.78      7.57 o
  -5   0  11       28.30       24.83      2.05 o
  -3   0  11     2339.29     2211.42     24.13 o
  -1   0  11     1837.90     1751.89     19.46 o
   1   0  11       47.74       53.42      2.14 o
   3   0  11       66.35       62.16      2.42 o
   5   0  11       98.18       95.24      3.71 o
   7   0  11       15.69       19.12      3.27 o
   9   0  11       40.68       31.27      4.18 o
  11   0  11        3.01        4.53      5.79 o
 -13   1  11        7.43        3.11      3.79 o
 -12   1  11       26.17       21.05      5.56 o
 -11   1  11        0.06       -1.41      3.16 o
 -10   1  11        5.68        5.45      3.99 o
  -9   1  11       18.64       23.18      2.69 o
  -8   1  11        2.00       -1.94      1.94 o
  -7   1  11      164.68      161.81      3.51 o
  -6   1  11       16.62       14.95      1.38 o
  -5   1  11      943.75      896.29      8.40 o
  -4   1  11       19.58       14.79      1.19 o
  -3   1  11       48.96       48.56      1.45 o
  -2   1  11     1544.34     1501.29     11.99 o
  -1   1  11       60.38       58.29      1.59 o
   0   1  11     1471.19     1448.23     11.63 o
   1   1  11       67.81       62.88      1.70 o
   2   1  11      165.88      175.83      2.59 o
   3   1  11      133.35      134.96      2.76 o
   4   1  11       56.23       46.01      1.71 o
   5   1  11       90.01       90.00      3.67 o
   6   1  11      240.47      220.25      4.75 o
   7   1  11        1.70        5.67      1.99 o
   8   1  11        0.38        1.39      2.02 o
   9   1  11       33.11       30.50      3.38 o
  10   1  11        0.70       -2.66      2.66 o
  11   1  11       40.66       49.45      4.22 o
  12   1  11        0.11       -3.82      3.82 o
 -13   2  11        5.89        2.54      4.41 o
 -12   2  11        2.64       -2.48      4.69 o
 -11   2  11       12.13       13.72      4.21 o
 -10   2  11        0.35       -1.74      2.27 o
  -9   2  11        2.62       -0.70      2.20 o
  -8   2  11       96.70      100.84      5.38 o
  -7   2  11        1.81        4.05      2.30 o
  -6   2  11       12.99       13.77      1.73 o
  -5   2  11     1038.05      948.85      9.62 o
  -4   2  11        9.23       12.41      1.29 o
  -3   2  11      311.80      311.53      4.13 o
  -2   2  11      952.34      912.51      8.30 o
  -1   2  11      726.76      692.82      6.24 o
   0   2  11      584.73      536.47      5.05 o
   1   2  11      205.02      204.42      2.97 o
   2   2  11      920.30      921.81      8.54 o
   3   2  11        0.60        0.01      1.10 o
   4   2  11      115.78       86.80      2.44 o
   5   2  11       57.18       64.69      2.22 o
   6   2  11       40.71       35.46      2.43 o
   7   2  11       65.89       69.74      3.71 o
   8   2  11       15.74       13.33      2.81 o
   9   2  11        5.31        7.02      2.86 o
  10   2  11       15.89       19.14      3.50 o
  11   2  11        0.64       -2.25      3.24 o
  12   2  11        6.06        1.29      3.41 o
 -13   3  11        3.65       -1.70      3.82 o
 -12   3  11       14.85       15.46      3.18 o
 -11   3  11        0.61        1.57      2.76 o
 -10   3  11       40.01       44.25      4.26 o
  -9   3  11       24.35       19.24      4.32 o
  -8   3  11        0.18        1.09      2.06 o
  -7   3  11      278.63      253.26      5.81 o
  -6   3  11        4.46        3.54      1.48 o
  -5   3  11       37.84       33.12      1.95 o
  -4   3  11      748.20      761.15      7.98 o
  -3   3  11      405.58      380.39      4.74 o
  -2   3  11       78.09       63.11      1.88 o
  -1   3  11       36.64       35.17      1.48 o
   0   3  11      222.97      225.61      5.19 o
   1   3  11      227.75      238.12      3.53 o
   2   3  11      121.01      129.35      2.97 o
   3   3  11       63.49       54.72      2.36 o
   4   3  11       29.23       24.04      2.00 o
   5   3  11       10.97        9.16      1.69 o
   6   3  11       81.68       76.92      3.42 o
   7   3  11        0.00       -0.85      2.28 o
   8   3  11       56.35       48.75      3.58 o
   9   3  11       17.71       20.63      3.15 o
  10   3  11        1.48        0.33      2.97 o
  11   3  11        1.18       -3.16      3.16 o
  12   3  11        2.20       -3.32      3.32 o
 -13   4  11        0.00        0.09      3.13 o
 -12   4  11        1.25        4.03      2.99 o
 -11   4  11       11.76        6.14      3.66 o
 -10   4  11       32.61       37.66      3.35 o
  -9   4  11       50.06       51.51      3.39 o
  -8   4  11       11.66        8.72      2.99 o
  -7   4  11       32.03       35.26      2.92 o
  -6   4  11      313.22      317.78      5.49 o
  -5   4  11      299.41      299.94      5.18 o
  -4   4  11      645.78      640.01      8.48 o
  -3   4  11      173.66      146.69      2.93 o
  -2   4  11      317.63      279.85      4.10 o
  -1   4  11       16.67       12.72      1.24 o
   0   4  11        3.19        4.70      1.19 o
   1   4  11      307.00      291.80      4.90 o
   2   4  11       68.33       87.41      2.86 o
   3   4  11       43.83       40.41      2.20 o
   4   4  11      736.63      682.14      9.35 o
   5   4  11        0.63       -0.21      1.62 o
   6   4  11        0.19       -1.57      1.57 o
   7   4  11       29.68       31.21      2.54 o
   8   4  11        3.63        0.26      2.60 o
   9   4  11        0.54        2.31      2.85 o
  10   4  11        5.09        4.13      3.15 o
  11   4  11        0.80       -2.12      3.07 o
 -12   5  11       12.27        8.98      7.61 o
 -11   5  11        0.22        0.61      2.82 o
 -10   5  11       41.68       47.02      3.57 o
  -9   5  11       50.01       45.48      3.39 o
  -8   5  11       55.02       54.54      3.22 o
  -7   5  11       58.97       61.73      3.27 o
  -6   5  11      390.73      371.35      6.07 o
  -5   5  11       97.49       92.15      3.88 o
  -4   5  11       11.72       13.61      1.55 o
  -3   5  11       55.06       48.43      1.81 o
  -2   5  11       84.56       92.40      2.28 o
  -1   5  11       43.42       36.07      1.58 o
   0   5  11      609.19      549.51      7.44 o
   1   5  11       41.65       38.85      1.94 o
   2   5  11        7.61        5.52      1.53 o
   3   5  11        0.50       -1.46      1.46 o
   4   5  11      553.11      532.88      7.87 o
   5   5  11        0.82        0.89      1.74 o
   6   5  11        4.24        5.52      1.83 o
   7   5  11       56.32       52.92      3.00 o
   8   5  11       26.82       27.99      3.29 o
   9   5  11        7.14        6.21      3.00 o
  10   5  11        7.73        8.60      3.36 o
  11   5  11        1.00        1.00      3.29 o
 -12   6  11        7.26       12.36      3.27 o
 -11   6  11        3.44        2.37      2.95 o
 -10   6  11        0.69        2.80      2.74 o
  -9   6  11       44.68       46.37      5.24 o
  -8   6  11      156.15      152.57      4.96 o
  -7   6  11       20.59       21.23      2.58 o
  -6   6  11      264.35      259.90      6.23 o
  -5   6  11       56.74       53.95      3.58 o
  -4   6  11        2.82        3.90      2.12 o
  -3   6  11        0.05       -0.09      1.25 o
  -2   6  11        4.01        3.89      1.15 o
  -1   6  11       64.59       59.42      3.87 o
   0   6  11       34.02       39.88      1.89 o
   1   6  11       32.10       34.31      1.90 o
   2   6  11       76.68       76.32      2.69 o
   3   6  11      132.17      128.29      3.53 o
   4   6  11      175.58      178.96      4.20 o
   5   6  11        9.98        8.95      1.94 o
   6   6  11       72.60       73.42      3.00 o
   7   6  11       17.76       11.68      2.35 o
   8   6  11       30.81       30.88      3.46 o
   9   6  11        0.02       -4.30      4.30 o
  10   6  11        0.58       -2.43      4.64 o
  11   6  11        0.16       -4.86      4.86 o
 -11   7  11       11.12        5.33      2.95 o
 -10   7  11       19.68       16.58      3.05 o
  -9   7  11       58.73       66.64      3.75 o
  -8   7  11        6.84        9.60      2.69 o
  -7   7  11       12.28       13.53      2.44 o
  -6   7  11        5.96        4.11      1.59 o
  -5   7  11       81.74       83.49      2.73 o
  -4   7  11       74.58       69.13      2.37 o
  -3   7  11        0.94        1.57      1.47 o
  -2   7  11      236.88      230.45      3.83 o
  -1   7  11       18.75       12.60      1.37 o
   0   7  11       18.43       13.71      1.67 o
   1   7  11      114.96      118.03      3.08 o
   2   7  11       10.22        7.89      1.54 o
   3   7  11      111.56      102.99      3.17 o
   4   7  11        0.01        1.86      2.24 o
   5   7  11       21.54       22.43      2.26 o
   6   7  11      202.62      200.67      4.50 o
   7   7  11       27.82       26.41      2.49 o
   8   7  11        1.40        3.43      2.81 o
   9   7  11        0.75        1.56      3.49 o
  10   7  11        1.15       -0.66      4.10 o
 -11   8  11       13.13        8.59      3.28 o
 -10   8  11        2.17       -3.86      3.86 o
  -9   8  11       32.42       36.59      4.82 o
  -8   8  11       51.21       59.90      5.08 o
  -7   8  11        1.99        5.30      3.38 o
  -6   8  11        6.01        9.47      2.13 o
  -5   8  11       51.41       60.99      3.14 o
  -4   8  11        8.34        9.08      1.77 o
  -3   8  11       39.98       38.57      2.38 o
  -2   8  11       24.80       23.39      1.54 o
  -1   8  11        7.92        7.40      2.19 o
   0   8  11       26.87       28.85      2.97 o
   1   8  11       21.32       20.96      2.37 o
   2   8  11       98.88      100.51      4.95 o
   3   8  11        8.59        6.41      1.67 o
   4   8  11        0.41        0.58      1.72 o
   5   8  11      107.15       97.03      4.15 o
   6   8  11        5.48        6.40      3.10 o
   7   8  11       26.74       30.66      2.93 o
   8   8  11       14.25       11.09      3.96 o
   9   8  11        5.40        0.25      4.82 o
 -10   9  11        0.49       -1.85      6.19 o
  -9   9  11        0.18       -4.75      5.79 o
  -8   9  11        3.27       -4.93      4.93 o
  -7   9  11       63.71       61.24      4.93 o
  -6   9  11        4.74        5.31      2.09 o
  -5   9  11        2.50        3.82      1.88 o
  -4   9  11       28.31       29.75      3.70 o
  -3   9  11       36.84       35.47      2.30 o
  -2   9  11        0.10       -0.70      1.10 o
  -1   9  11       30.50       33.16      2.16 o
   0   9  11        3.55        3.21      1.65 o
   1   9  11        3.13        3.23      1.80 o
   2   9  11        6.76        6.27      2.02 o
   3   9  11      106.56      110.72      4.86 o
   4   9  11        3.70        5.61      2.00 o
   5   9  11        8.85        8.83      2.28 o
   6   9  11        0.05       -1.58      3.27 o
   7   9  11        1.49       -0.78      2.92 o
   8   9  11       17.01       17.76      4.02 o
  -9  10  11        2.15        2.49      6.53 o
  -8  10  11       13.17       38.17      7.08 o
  -7  10  11        0.67       -5.49      5.60 o
  -6  10  11        0.19        0.01      4.01 o
  -5  10  11        0.17       -1.87      1.87 o
  -4  10  11       16.86       15.91      2.63 o
  -3  10  11       75.02      114.69      9.09 o
  -2  10  11        4.96        2.19      4.75 o
  -1  10  11       22.51       19.16      5.42 o
   0  10  11        3.37        1.68      1.84 o
   1  10  11        1.14       -0.02      2.02 o
   2  10  11        0.62        2.19      5.42 o
   3  10  11       22.43       26.60      6.16 o
   4  10  11        0.58       -0.19      5.23 o
   5  10  11        6.11       -4.67      5.23 o
   6  10  11        1.11       -3.86      4.23 o
   7  10  11       30.96       38.69      3.81 o
  -7  11  11       10.44       13.58      6.31 o
  -6  11  11        1.83       -5.16      5.16 o
  -5  11  11       27.55       23.66      6.79 o
  -4  11  11       21.55       14.17      6.27 o
  -3  11  11        3.24        4.19      5.90 o
  -2  11  11        0.75       -2.67      5.53 o
  -1  11  11        0.82       -2.26      5.04 o
   0  11  11        0.33       11.09      5.97 o
   1  11  11       50.93       43.77      7.31 o
   2  11  11        2.88        3.52      5.82 o
   3  11  11        3.33       -0.67      6.05 o
   4  11  11        2.75        2.71      6.42 o
   5  11  11        3.72        6.86      6.57 o
   6  11  11       12.84       12.74      4.94 o
  -5  12  11        3.27       -1.15      6.27 o
  -4  12  11        8.43        5.86      6.42 o
  -3  12  11        1.60       12.65      6.34 o
  -2  12  11        0.00       -4.12      5.90 o
  -1  12  11       33.15       34.68      7.46 o
   0  12  11        1.83       -5.12      5.71 o
   1  12  11        1.97       -2.08      6.08 o
   2  12  11        3.03        0.41      6.27 o
   3  12  11        8.03       10.72      6.49 o
   4  12  11        2.07        6.71      6.79 o
 -12   0  12        0.01        0.67      4.82 o
 -10   0  12       11.47        9.24      4.93 o
  -8   0  12       42.33       47.33      5.16 o
  -6   0  12      515.86      482.20      8.39 o
  -4   0  12       65.92       64.52      2.95 o
  -2   0  12        1.83        2.96      1.38 o
   0   0  12      790.34      789.68     10.08 o
   2   0  12     1018.91      915.07     13.19 o
   4   0  12       18.82       25.14      2.38 o
   6   0  12        0.21        5.15      2.62 o
   8   0  12       32.30       30.67      4.10 o
  10   0  12        2.91        2.19      5.08 o
 -13   1  12        0.34        0.28      3.96 o
 -12   1  12       33.73       44.49      4.76 o
 -11   1  12        2.08        2.81      5.01 o
 -10   1  12       96.97       89.59      5.31 o
  -9   1  12       41.09       38.69      3.68 o
  -8   1  12       52.81       54.04      2.72 o
  -7   1  12       49.08       44.74      2.48 o
  -6   1  12       29.49       29.95      1.89 o
  -5   1  12       18.29       16.90      1.63 o
  -4   1  12        4.83        2.05      1.36 o
  -3   1  12      290.05      285.65      3.72 o
  -2   1  12     1027.62     1019.86      9.31 o
  -1   1  12      188.93      172.15      2.80 o
   0   1  12      566.64      560.08      5.84 o
   1   1  12       65.13       58.58      1.79 o
   2   1  12       25.05       23.96      1.36 o
   3   1  12        1.92        0.27      1.10 o
   4   1  12        2.16       -0.66      1.27 o
   5   1  12        4.51        3.32      1.55 o
   6   1  12       41.93       46.05      2.71 o
   7   1  12       19.62       18.51      2.71 o
   8   1  12       62.88       67.54      6.50 o
   9   1  12       12.33       18.76      3.48 o
  10   1  12        2.16       -1.66      3.08 o
  11   1  12        3.81       -0.77      4.14 o
 -13   2  12        1.77       -1.00      3.91 o
 -12   2  12       15.72       22.25      4.37 o
 -11   2  12       63.92       79.53      7.23 o
 -10   2  12        5.46        2.14      2.52 o
  -9   2  12      152.19      148.43      5.06 o
  -8   2  12      106.86      101.62      4.09 o
  -7   2  12       11.97       14.68      2.40 o
  -6   2  12       56.62       56.86      2.54 o
  -5   2  12        2.55       -0.07      1.35 o
  -4   2  12      204.39      176.96      3.22 o
  -3   2  12       79.22       73.33      2.21 o
  -2   2  12      348.40      345.66      4.58 o
  -1   2  12      709.89      681.05      7.35 o
   0   2  12      253.26      224.15      3.59 o
   1   2  12      102.70      106.38      2.51 o
   2   2  12       31.58       24.30      1.59 o
   3   2  12        0.18       -0.93      1.48 o
   4   2  12      119.84      126.76      3.29 o
   5   2  12       42.05       34.55      2.42 o
   6   2  12        7.58        4.41      2.28 o
   7   2  12       34.97       35.91      3.25 o
   8   2  12        0.01        0.15      2.58 o
   9   2  12        1.43       -1.54      2.84 o
  10   2  12       21.00       27.35      3.82 o
  11   2  12        0.77       -0.26      3.35 o
 -13   3  12       16.54       19.36      4.38 o
 -12   3  12        0.76       -5.71      5.71 o
 -11   3  12       21.62       21.39      3.22 o
 -10   3  12       19.82       27.75      3.24 o
  -9   3  12        1.77        1.52      2.28 o
  -8   3  12      105.14      104.55      4.25 o
  -7   3  12       13.64       14.38      2.35 o
  -6   3  12       30.48       28.08      2.21 o
  -5   3  12      139.15      146.27      3.27 o
  -4   3  12      559.05      516.75      6.63 o
  -3   3  12       26.00       21.45      1.61 o
  -2   3  12       65.67       61.21      1.98 o
  -1   3  12        3.53        2.30      1.08 o
   0   3  12        1.51        2.21      1.21 o
   1   3  12      260.90      243.97      4.09 o
   2   3  12      772.38      708.40      9.47 o
   3   3  12      121.66      123.77      3.51 o
   4   3  12      130.33      121.09      3.62 o
   5   3  12       44.91       46.52      2.36 o
   6   3  12       38.29       39.15      2.61 o
   7   3  12        0.78       -2.36      2.36 o
   8   3  12        1.15       -2.48      2.48 o
   9   3  12        5.25        3.23      2.89 o
  10   3  12        2.62        4.03      3.21 o
  11   3  12        6.57        5.16      4.07 o
 -12   4  12        1.32        1.88      3.02 o
 -11   4  12       70.86       77.05      4.40 o
 -10   4  12        4.82        2.63      2.68 o
  -9   4  12       76.31       84.24      4.25 o
  -8   4  12        6.41       10.36      2.43 o
  -7   4  12      159.95      143.19      4.56 o
  -6   4  12       27.05       23.56      4.44 o
  -5   4  12        6.81        6.31      1.48 o
  -4   4  12      254.56      246.63      4.11 o
  -3   4  12      494.84      452.94      5.96 o
  -2   4  12        1.92        1.92      1.22 o
  -1   4  12       38.66       40.60      1.77 o
   0   4  12        2.26        5.30      1.26 o
   1   4  12      426.58      403.79      6.24 o
   2   4  12       14.10        8.84      1.62 o
   3   4  12        0.58        0.39      1.60 o
   4   4  12       54.22       53.02      2.65 o
   5   4  12       29.35       38.37      2.28 o
   6   4  12       45.74       45.47      2.54 o
   7   4  12       35.18       34.48      3.30 o
   8   4  12       24.04       24.85      4.52 o
   9   4  12        8.44        8.20      3.06 o
  10   4  12        0.32       -0.52      3.10 o
  11   4  12        0.06        1.37      3.37 o
 -12   5  12        0.05       -0.15      3.10 o
 -11   5  12       28.76       25.22      3.55 o
 -10   5  12        0.26        5.31      2.78 o
  -9   5  12       10.21       11.27      2.84 o
  -8   5  12       15.41       16.32      2.77 o
  -7   5  12      153.13      142.12      6.06 o
  -6   5  12       92.50      101.98      4.10 o
  -5   5  12       21.59       15.67      1.84 o
  -4   5  12      103.34       96.78      2.63 o
  -3   5  12        4.57        3.81      1.25 o
  -2   5  12        1.43        2.35      1.19 o
  -1   5  12        0.11        0.93      1.13 o
   0   5  12        7.37        4.04      1.24 o
   1   5  12       21.44       24.37      1.87 o
   2   5  12       87.63       81.68      2.96 o
   3   5  12      436.64      437.25      6.91 o
   4   5  12      106.48       98.51      3.40 o
   5   5  12       36.33       36.04      2.30 o
   6   5  12        2.89        1.19      1.87 o
   7   5  12        6.25        7.59      2.84 o
   8   5  12        0.16       -2.53      2.53 o
   9   5  12        4.36        2.54      3.03 o
  10   5  12        4.91        7.63      3.44 o
 -12   6  12        2.32        1.52      3.17 o
 -11   6  12        7.81        8.90      3.14 o
 -10   6  12        2.02       -1.21      2.67 o
  -9   6  12       66.15       63.23      9.28 o
  -8   6  12       24.16       29.90      3.09 o
  -7   6  12      224.51      238.99      9.44 o
  -6   6  12       50.84       49.65      3.62 o
  -5   6  12        6.06        7.40      1.62 o
  -4   6  12       24.38       24.84      1.59 o
  -3   6  12      109.88      113.69      2.69 o
  -2   6  12        0.00       -1.28      1.28 o
  -1   6  12      229.00      209.78      3.54 o
   0   6  12      158.29      132.99      3.35 o
   1   6  12        0.03        0.83      1.42 o
   2   6  12       10.99       13.07      1.71 o
   3   6  12       67.15       61.69      2.72 o
   4   6  12        4.65        3.00      1.81 o
   5   6  12       15.75       13.04      2.17 o
   6   6  12       50.26       44.44      2.63 o
   7   6  12        6.52        5.48      2.36 o
   8   6  12        2.57        3.59      3.41 o
   9   6  12        4.49       -0.97      3.17 o
  10   6  12        1.04       -1.35      3.27 o
 -11   7  12       11.87        7.57      4.97 o
 -10   7  12        2.79       -0.98      2.67 o
  -9   7  12        6.56        6.44      2.73 o
  -8   7  12      117.81      126.31      4.82 o
  -7   7  12       21.57       27.05      2.88 o
  -6   7  12       58.60       63.30      2.81 o
  -5   7  12        9.20        8.56      1.63 o
  -4   7  12       38.12       36.23      4.85 o
  -3   7  12        6.16        5.37      1.51 o
  -2   7  12        2.95        4.75      1.16 o
  -1   7  12       22.57       19.53      1.41 o
   0   7  12      108.61      102.13      2.90 o
   1   7  12       95.39       94.51      3.47 o
   2   7  12       33.51       31.23      2.05 o
   3   7  12        0.02       -1.61      1.61 o
   4   7  12        6.44        7.82      2.48 o
   5   7  12      133.61      137.84      4.17 o
   6   7  12       99.57      101.29      3.58 o
   7   7  12        5.13       -0.38      3.47 o
   8   7  12        9.31        9.18      3.69 o
   9   7  12        8.66       12.48      4.34 o
 -10   8  12        0.82       -2.70      4.78 o
  -9   8  12       45.07       51.20      5.27 o
  -8   8  12       16.74       15.30      4.80 o
  -7   8  12        1.29       -1.27      3.42 o
  -6   8  12      123.07      128.32      7.25 o
  -5   8  12       24.19       27.67      2.58 o
  -4   8  12       11.47       12.42      2.04 o
  -3   8  12        0.06       -0.05      1.36 o
  -2   8  12       50.48       46.78      2.79 o
  -1   8  12       27.27       29.43      1.83 o
   0   8  12        9.43       12.54      2.03 o
   1   8  12       19.99       18.06      2.33 o
   2   8  12       43.32       40.88      2.25 o
   3   8  12        5.22        3.60      1.75 o
   4   8  12       32.54       32.30      2.38 o
   5   8  12       26.10       32.27      2.54 o
   6   8  12       14.39       11.18      2.15 o
   7   8  12        3.29        2.94      2.95 o
   8   8  12        0.62       -0.55      3.59 o
   9   8  12        3.37        4.60      4.93 o
  -9   9  12       13.11       15.76      6.79 o
  -8   9  12        0.11       -5.23      5.42 o
  -7   9  12        4.81        2.21      3.70 o
  -6   9  12        0.73        0.80      2.65 o
  -5   9  12       19.82       23.25      2.83 o
  -4   9  12        8.79        9.25      1.97 o
  -3   9  12        0.13        0.21      1.35 o
  -2   9  12      133.83      125.08      5.48 o
  -1   9  12       15.84        8.12      2.56 o
   0   9  12       43.41       45.88      2.79 o
   1   9  12        2.56        4.32      1.93 o
   2   9  12        0.12        3.10      2.12 o
   3   9  12       32.43       31.38      3.43 o
   4   9  12        0.06        2.63      5.93 o
   5   9  12        6.33        5.05      5.08 o
   6   9  12        8.59       10.14      2.98 o
   7   9  12        3.69        0.09      2.94 o
   8   9  12       72.30       83.12      7.08 o
  -8  10  12       12.36       14.87      7.01 o
  -7  10  12        0.21        1.67      5.60 o
  -6  10  12        1.91        7.97      5.68 o
  -5  10  12        1.66        3.23      5.38 o
  -4  10  12        5.04       11.54      7.21 o
  -3  10  12       27.34       30.33     10.35 o
  -2  10  12        2.32        1.45      1.85 o
  -1  10  12       13.43       14.43      5.75 o
   0  10  12       17.36       15.69      6.19 o
   1  10  12        1.59        1.19      5.08 o
   2  10  12       22.86       28.19      6.86 o
   3  10  12        6.87        0.04      5.86 o
   4  10  12       25.83       31.57      7.01 o
   5  10  12        1.04       -4.53      6.08 o
   6  10  12        0.59       -0.68      4.41 o
  -6  11  12        7.75        6.75      6.45 o
  -5  11  12        6.89        7.68      6.23 o
  -4  11  12       13.81       14.58      6.79 o
  -3  11  12        0.01       -2.86      5.42 o
  -2  11  12       35.18       48.78      7.94 o
  -1  11  12        2.13       -1.34      5.86 o
   0  11  12        9.79        9.68      6.42 o
   1  11  12        3.57        1.89      6.16 o
   2  11  12        0.35       -1.48      6.01 o
   3  11  12        0.07       -5.56      5.86 o
   4  11  12        3.65       -2.93      6.34 o
   5  11  12        0.33        9.79      6.90 o
  -4  12  12        0.49       -0.30      6.38 o
  -3  12  12       10.09       17.40      6.94 o
  -2  12  12        3.48        2.78      6.49 o
  -1  12  12       22.95       35.20      7.68 o
   0  12  12        0.17       -5.71      5.71 o
   1  12  12        1.89       -5.79      5.79 o
   2  12  12       13.25       15.06      7.12 o
 -13   0  13       24.86       27.78      6.90 o
 -11   0  13       14.60       22.11      5.82 o
  -9   0  13       58.35       57.12      6.49 o
  -7   0  13      254.06      218.55      9.61 o
  -5   0  13       81.13       69.09      5.16 o
  -3   0  13      115.06      104.31      3.66 o
  -1   0  13       73.88       67.70      3.07 o
   1   0  13      135.71      143.53      4.22 o
   3   0  13       20.18       14.22      2.12 o
   5   0  13       84.28       77.99      4.46 o
   7   0  13       96.40       96.75      5.40 o
   9   0  13      121.76      145.74     10.46 o
  11   0  13       11.54        5.34      6.38 o
 -13   1  13       30.81       37.33      4.94 o
 -12   1  13        7.50       11.80      6.49 o
 -11   1  13        7.65        9.32      3.79 o
 -10   1  13        0.36       -0.51      3.04 o
  -9   1  13       36.47       38.17      7.34 o
  -8   1  13       25.77       24.48      3.41 o
  -7   1  13       98.00       97.09      3.97 o
  -6   1  13       20.71       14.30      2.00 o
  -5   1  13      137.90      136.31      3.32 o
  -4   1  13        5.55        4.94      1.50 o
  -3   1  13      328.84      328.74      5.05 o
  -2   1  13       22.48       18.72      1.67 o
  -1   1  13      122.14      108.25      2.94 o
   0   1  13      189.64      192.24      3.77 o
   1   1  13       62.57       59.29      2.02 o
   2   1  13       55.52       51.93      1.94 o
   3   1  13      118.82      113.00      3.20 o
   4   1  13       52.14       36.25      2.16 o
   5   1  13       37.95       36.52      2.98 o
   6   1  13       10.63        7.77      3.23 o
   7   1  13        0.26       -0.68      2.48 o
   8   1  13       47.81       57.17      6.29 o
   9   1  13       36.58       43.41      4.08 o
  10   1  13       10.94       16.25      4.40 o
  11   1  13       11.80        8.31      4.41 o
 -12   2  13       45.71       50.31      5.07 o
 -11   2  13        1.09        1.13      4.34 o
 -10   2  13        0.03       -3.04      3.04 o
  -9   2  13       67.86       66.45      7.55 o
  -8   2  13       21.39       20.19      2.30 o
  -7   2  13       10.38       13.59      2.07 o
  -6   2  13       14.09       13.20      1.95 o
  -5   2  13      151.84      130.80      3.70 o
  -4   2  13      235.64      207.70      5.68 o
  -3   2  13       62.82       58.10      2.23 o
  -2   2  13       21.35       20.76      1.51 o
  -1   2  13        0.53        1.63      1.16 o
   0   2  13        7.19        5.75      1.44 o
   1   2  13       10.63       12.88      1.75 o
   2   2  13       64.40       59.36      2.59 o
   3   2  13        0.86       -0.54      2.14 o
   4   2  13       68.85       65.74      2.58 o
   5   2  13       86.44       81.81      3.32 o
   6   2  13        6.48        7.20      2.61 o
   7   2  13      115.86      113.57      5.66 o
   8   2  13        0.02       -2.09      2.79 o
   9   2  13       32.92       35.83      3.72 o
  10   2  13       18.92       21.04      3.80 o
  11   2  13       10.61        5.57      4.56 o
 -12   3  13        0.00       -4.70      5.34 o
 -11   3  13        4.24       10.02      4.51 o
 -10   3  13       79.93       90.65      4.43 o
  -9   3  13        4.85        2.86      2.59 o
  -8   3  13        0.25       -1.77      1.92 o
  -7   3  13       33.83       33.50      2.47 o
  -6   3  13       13.86       10.49      1.94 o
  -5   3  13      242.31      234.31      9.09 o
  -4   3  13       21.20       24.45      2.01 o
  -3   3  13       36.56       35.87      1.94 o
  -2   3  13       92.90       88.21      3.29 o
  -1   3  13        5.59        2.16      1.32 o
   0   3  13      252.99      247.10      4.21 o
   1   3  13       28.58       23.18      2.00 o
   2   3  13       44.31       54.73      2.57 o
   3   3  13        8.90        8.88      1.86 o
   4   3  13       26.70       32.37      2.19 o
   5   3  13       21.10       22.90      2.14 o
   6   3  13       96.17       96.47      5.39 o
   7   3  13       13.35       11.85      2.94 o
   8   3  13        4.06        7.44      3.85 o
   9   3  13        0.01       -1.65      2.93 o
  10   3  13       16.19       13.01      7.30 o
 -12   4  13        3.05        8.99      3.95 o
 -11   4  13        7.90        4.46      2.99 o
 -10   4  13       36.90       40.51      3.93 o
  -9   4  13       18.14       23.98      3.16 o
  -8   4  13        3.12        2.57      2.40 o
  -7   4  13       16.40       13.10      3.46 o
  -6   4  13      319.05      297.14      5.59 o
  -5   4  13       44.98       50.65      2.54 o
  -4   4  13        0.23       -0.46      1.33 o
  -3   4  13        1.90        0.52      1.28 o
  -2   4  13      205.16      174.66      3.47 o
  -1   4  13       14.21       13.85      1.57 o
   0   4  13       47.36       41.11      2.27 o
   1   4  13       81.89       77.92      2.55 o
   2   4  13       74.76       71.88      2.89 o
   3   4  13       15.16       11.91      1.93 o
   4   4  13      147.35      138.49      4.05 o
   5   4  13       32.89       35.02      2.47 o
   6   4  13       12.15        9.32      2.29 o
   7   4  13       35.40       37.62      3.54 o
   8   4  13       20.83       23.69      3.33 o
   9   4  13        3.53        1.48      3.33 o
  10   4  13        6.13        2.19      5.06 o
 -11   5  13        0.13       -3.17      3.17 o
 -10   5  13        0.08        3.29      2.87 o
  -9   5  13       28.27       24.73      5.91 o
  -8   5  13       96.34      106.41      4.57 o
  -7   5  13        4.38       -0.10      2.31 o
  -6   5  13       67.62       61.15      2.81 o
  -5   5  13        1.36        1.55      1.70 o
  -4   5  13       40.27       38.23      1.96 o
  -3   5  13        2.23        2.64      1.43 o
  -2   5  13      176.72      158.13      4.57 o
  -1   5  13        6.43        6.19      1.43 o
   0   5  13        9.96       12.20      1.50 o
   1   5  13        0.01       -1.32      1.32 o
   2   5  13      132.94      143.28      3.82 o
   3   5  13       39.62       44.59      2.58 o
   4   5  13        0.08        2.14      1.87 o
   5   5  13       49.13       44.44      2.61 o
   6   5  13        5.12        4.97      2.13 o
   7   5  13        3.23       -1.34      2.70 o
   8   5  13       40.45       39.56      3.86 o
   9   5  13        0.42        0.78      3.01 o
  10   5  13        6.66        6.24      3.43 o
 -11   6  13        1.34        2.12      2.98 o
 -10   6  13        0.46        0.18      2.81 o
  -9   6  13        0.05       -0.89      2.58 o
  -8   6  13        1.54        2.80      2.57 o
  -7   6  13        2.64        7.26      2.85 o
  -6   6  13        3.77       -1.11      2.20 o
  -5   6  13        9.11        7.16      1.57 o
  -4   6  13      287.14      267.40      4.42 o
  -3   6  13       53.59       54.53      2.83 o
  -2   6  13        0.01       -1.25      1.25 o
  -1   6  13       56.15       48.14      2.41 o
   0   6  13        2.56        2.99      1.35 o
   1   6  13       20.06       16.34      1.90 o
   2   6  13      117.81      120.77      3.61 o
   3   6  13      113.92      114.30      3.62 o
   4   6  13        7.33        6.65      1.97 o
   5   6  13        3.38        3.73      2.15 o
   6   6  13        6.11        1.88      2.11 o
   7   6  13        2.70        0.87      2.73 o
   8   6  13        0.93        0.90      2.93 o
   9   6  13        2.88        1.82      3.18 o
 -10   7  13        1.66        0.43      2.84 o
  -9   7  13       16.26       15.36      3.01 o
  -8   7  13       33.72       29.23      4.77 o
  -7   7  13       80.73       85.99      5.85 o
  -6   7  13       12.83       18.28      3.92 o
  -5   7  13       87.97       87.97      6.84 o
  -4   7  13       37.45       39.11      2.71 o
  -3   7  13        2.04        0.41      1.53 o
  -2   7  13        1.22        0.64      1.50 o
  -1   7  13        2.62        1.49      1.29 o
   0   7  13      111.33      104.29      3.62 o
   1   7  13       14.41       15.96      1.91 o
   2   7  13        0.36        0.61      1.66 o
   3   7  13       52.89       56.36      2.81 o
   4   7  13        0.12        0.91      1.94 o
   5   7  13       33.83       30.98      2.65 o
   6   7  13        0.89       -1.91      1.91 o
   7   7  13        1.31       -2.68      2.68 o
   8   7  13        5.08        3.09      3.10 o
   9   7  13        2.10        5.42      5.16 o
  -9   8  13        0.73       -3.69      3.69 o
  -8   8  13        7.76       10.83      4.10 o
  -7   8  13       18.47       16.96      4.30 o
  -6   8  13        2.30        0.98      3.77 o
  -5   8  13        1.64        6.79      2.26 o
  -4   8  13        0.03       -1.51      1.59 o
  -3   8  13        5.57        7.69      1.66 o
  -2   8  13        8.91        9.93      1.70 o
  -1   8  13      115.53      108.96      3.99 o
   0   8  13       23.25       25.41      2.51 o
   1   8  13       72.17       68.15      3.56 o
   2   8  13        1.31       -0.34      2.17 o
   3   8  13        6.83        6.88      1.88 o
   4   8  13        4.56        3.23      1.94 o
   5   8  13        1.39       -1.03      2.55 o
   6   8  13        0.84       -1.89      2.75 o
   7   8  13        0.70        1.63      3.42 o
   8   8  13        1.97       -3.50      3.50 o
  -8   9  13        7.99        1.04      5.68 o
  -7   9  13        9.84       11.62      4.23 o
  -6   9  13       10.35       10.78      4.06 o
  -5   9  13       80.23       87.79      3.91 o
  -4   9  13       50.79       51.34      5.83 o
  -3   9  13       33.38       27.93      2.51 o
  -2   9  13       34.83       33.06      2.80 o
  -1   9  13        0.13       -0.46      2.25 o
   0   9  13        0.00       -3.43      3.43 o
   1   9  13       63.35       74.14      7.38 o
   2   9  13        0.34       -3.47      3.47 o
   3   9  13       18.23       16.58      6.01 o
   4   9  13        4.27       -0.30      6.08 o
   5   9  13        0.66        6.19      5.97 o
   6   9  13        0.64       -0.38      3.10 o
   7   9  13       33.86       32.44      4.89 o
  -7  10  13        0.01        2.49      6.45 o
  -6  10  13        0.47        0.00      6.23 o
  -5  10  13        0.76        4.56      6.23 o
  -4  10  13       30.01       37.61      7.53 o
  -3  10  13        8.33        6.23      6.27 o
  -2  10  13        9.67        8.53      5.75 o
  -1  10  13       23.27       29.38      6.49 o
   0  10  13       14.52       17.54      6.64 o
   1  10  13       32.97       17.69      6.83 o
   2  10  13        0.06       -3.23      6.05 o
   3  10  13        0.31       -5.86      5.86 o
   4  10  13        4.36        6.05      6.34 o
   5  10  13        0.02        2.60      6.60 o
  -5  11  13        2.89        0.48      6.05 o
  -4  11  13       16.20       27.37      7.01 o
  -3  11  13       35.04       32.38      7.60 o
  -2  11  13       35.93       35.72      7.38 o
  -1  11  13        0.01        2.56      6.27 o
   0  11  13        0.80       -2.52      5.64 o
   1  11  13        0.83        1.34      6.42 o
   2  11  13        0.43        3.64      6.53 o
   3  11  13       10.83       16.10      7.38 o
 -12   0  14        7.09        8.35      5.86 o
 -10   0  14       83.49       89.24      8.01 o
  -8   0  14       24.37       22.33      4.78 o
  -6   0  14       10.07       16.21      4.49 o
  -4   0  14      123.13      125.51      5.79 o
  -2   0  14       29.36       24.26      2.99 o
   0   0  14        0.21       -0.78      1.78 o
   2   0  14      158.66      156.52      5.08 o
   4   0  14      696.70      669.68     13.63 o
   6   0  14       64.97       76.52      7.27 o
   8   0  14       40.61       45.10      6.57 o
  10   0  14        4.71        4.19      6.49 o
 -12   1  14        0.12        2.99      4.09 o
 -11   1  14        6.97       11.08      5.25 o
 -10   1  14       57.36       60.89      4.90 o
  -9   1  14        3.37        2.05      3.28 o
  -8   1  14       76.66       79.91      5.25 o
  -7   1  14       22.38       23.71      3.41 o
  -6   1  14       20.43       18.66      2.50 o
  -5   1  14        0.07       -1.65      1.67 o
  -4   1  14        0.12       -1.21      1.88 o
  -3   1  14       21.10       23.82      1.89 o
  -2   1  14       51.79       51.10      2.23 o
  -1   1  14        5.05        6.16      1.50 o
   0   1  14       90.04       87.26      2.83 o
   1   1  14        0.94        0.64      1.58 o
   2   1  14       27.05       23.20      2.20 o
   3   1  14       29.13       23.55      2.00 o
   4   1  14        3.72        5.44      2.25 o
   5   1  14        0.60       -1.18      2.87 o
   6   1  14        8.64        2.46      2.57 o
   7   1  14       35.60       40.50      3.99 o
   8   1  14      104.51      116.00     10.87 o
   9   1  14        1.43       -0.85      3.82 o
  10   1  14       18.68       17.41      8.55 o
 -12   2  14        5.08        7.44      4.06 o
 -11   2  14        0.47       -0.71      3.48 o
 -10   2  14        0.00        3.55      3.49 o
  -9   2  14        6.41       11.03      3.58 o
  -8   2  14       28.70       16.90      3.37 o
  -7   2  14       37.96       37.24      2.64 o
  -6   2  14       53.96       61.18      2.87 o
  -5   2  14        1.06        1.79      1.75 o
  -4   2  14       46.65       47.13      2.50 o
  -3   2  14       62.56       63.53      2.70 o
  -2   2  14       20.50       23.71      2.10 o
  -1   2  14       15.79       16.29      1.90 o
   0   2  14       21.65       23.21      2.02 o
   1   2  14       84.63       76.91      5.40 o
   2   2  14      182.97      183.20      4.68 o
   3   2  14       86.18       81.02      3.25 o
   4   2  14      107.97      120.59      3.82 o
   5   2  14       23.38       24.49      3.34 o
   6   2  14      226.21      227.40      7.81 o
   7   2  14        6.17        4.48      2.96 o
   8   2  14       14.65       20.50      3.55 o
   9   2  14        1.14        3.41      3.04 o
  10   2  14        2.80        4.18      4.67 o
 -12   3  14        6.09        5.81      4.03 o
 -11   3  14       85.17       86.06      5.77 o
 -10   3  14        1.26        4.16      3.45 o
  -9   3  14        2.29        0.65      5.71 o
  -8   3  14       29.30       29.44      2.59 o
  -7   3  14        7.09        7.07      2.11 o
  -6   3  14       26.37       29.22      2.86 o
  -5   3  14       83.71       86.71      3.37 o
  -4   3  14        0.00       -0.72      1.63 o
  -3   3  14       44.77       44.63      2.43 o
  -2   3  14        3.05        0.87      1.58 o
  -1   3  14       51.14       44.18      2.41 o
   0   3  14       35.64       33.10      2.38 o
   1   3  14        4.08        1.91      1.74 o
   2   3  14       27.27       32.06      2.32 o
   3   3  14       35.58       35.50      2.57 o
   4   3  14        4.24        2.28      1.78 o
   5   3  14      138.09      133.15      4.34 o
   6   3  14       84.55       94.67      4.62 o
   7   3  14       51.60       57.67      4.73 o
   8   3  14        1.45       -1.16      3.00 o
   9   3  14        0.55        1.72      3.14 o
  10   3  14        2.15       -0.03      3.38 o
 -11   4  14        0.24       -5.04      5.04 o
 -10   4  14        0.29       -2.55      4.15 o
  -9   4  14       21.73       15.33      2.67 o
  -8   4  14        0.50        0.36      2.20 o
  -7   4  14        9.71       13.66      2.69 o
  -6   4  14        2.24        4.42      2.02 o
  -5   4  14        0.40       -0.49      1.76 o
  -4   4  14        0.23       -1.64      1.64 o
  -3   4  14       27.92       31.78      2.25 o
  -2   4  14        1.45        2.24      1.64 o
  -1   4  14      242.19      234.07      4.82 o
   0   4  14       62.77       61.82      2.68 o
   1   4  14      142.08      145.90      3.94 o
   2   4  14       28.71       32.65      2.46 o
   3   4  14        8.02        3.53      2.15 o
   4   4  14       34.46       35.58      2.68 o
   5   4  14       12.33       14.62      2.15 o
   6   4  14       16.40       17.26      3.22 o
   7   4  14       25.47       22.38      3.60 o
   8   4  14        5.03        3.56      3.15 o
   9   4  14       24.19       19.77      5.63 o
 -11   5  14        0.27        2.87      3.13 o
 -10   5  14        0.01        3.25      2.76 o
  -9   5  14       53.25       63.91      4.06 o
  -8   5  14       32.31       40.63      2.91 o
  -7   5  14        0.22       -1.50      2.02 o
  -6   5  14       29.30       27.24      3.11 o
  -5   5  14       51.58       55.66      3.87 o
  -4   5  14        6.19        8.81      1.91 o
  -3   5  14      164.61      162.58      4.07 o
  -2   5  14        3.83        3.97      1.54 o
  -1   5  14        9.08       10.01      1.60 o
   0   5  14        5.29        3.37      1.68 o
   1   5  14        6.77        5.61      1.83 o
   2   5  14        0.94       -1.51      1.76 o
   3   5  14       84.48       96.65      3.58 o
   4   5  14       46.46       53.76      3.54 o
   5   5  14      126.77      133.85      4.35 o
   6   5  14        2.59        5.56      2.49 o
   7   5  14        6.33        6.14      3.25 o
   8   5  14        0.68        0.55      3.20 o
   9   5  14        4.83       -1.14      3.21 o
 -10   6  14        0.02       -1.38      2.80 o
  -9   6  14        1.77        1.21      2.86 o
  -8   6  14       19.48       21.42      3.16 o
  -7   6  14        3.52       -0.10      2.03 o
  -6   6  14       28.16       24.35      2.42 o
  -5   6  14        0.02        1.23      1.86 o
  -4   6  14       54.17       57.46      2.66 o
  -3   6  14       46.68       47.99      2.61 o
  -2   6  14       44.87       43.74      2.66 o
  -1   6  14      108.29      116.83      3.08 o
   0   6  14       11.59        9.25      1.87 o
   1   6  14       82.32       79.75      3.19 o
   2   6  14       11.96       12.49      2.09 o
   3   6  14       34.56       43.78      2.69 o
   4   6  14        0.13        2.63      2.07 o
   5   6  14        0.80       -0.11      2.01 o
   6   6  14       18.62       16.33      2.88 o
   7   6  14        5.98        6.81      3.27 o
   8   6  14        0.70        0.75      4.62 o
 -10   7  14        2.04        9.01      4.40 o
  -9   7  14        0.05        4.35      4.15 o
  -8   7  14        1.83        4.38      3.85 o
  -7   7  14       16.85       14.40      4.26 o
  -6   7  14       71.76       72.27      4.43 o
  -5   7  14       16.62       11.19      2.61 o
  -4   7  14        4.40        5.12      2.43 o
  -3   7  14       19.29       18.27      2.05 o
  -2   7  14       46.22       46.83      2.49 o
  -1   7  14       18.50       18.17      2.06 o
   0   7  14        8.12        3.86      1.49 o
   1   7  14       26.64       31.99      3.47 o
   2   7  14       85.50       95.43      3.44 o
   3   7  14       85.21       84.09      3.46 o
   4   7  14        3.30        5.42      2.08 o
   5   7  14        1.48        1.60      2.14 o
   6   7  14        0.03       -2.89      2.89 o
   7   7  14        0.33       -2.87      2.87 o
   8   7  14        0.35       -1.49      2.97 o
  -9   8  14        1.51        0.83      4.41 o
  -8   8  14       19.34       12.41      4.44 o
  -7   8  14        1.36        0.30      3.84 o
  -6   8  14        0.06        1.36      3.86 o
  -5   8  14        3.60        0.78      5.23 o
  -4   8  14       65.06       66.07      5.35 o
  -3   8  14        9.41       10.02      2.17 o
  -2   8  14       71.09       67.12      2.91 o
  -1   8  14       31.97       31.71      2.91 o
   0   8  14       13.34       11.73      2.14 o
   1   8  14       30.27       29.89      2.89 o
   2   8  14        3.20        1.73      2.43 o
   3   8  14        5.84        3.29      3.77 o
   4   8  14       27.74       32.01      3.69 o
   5   8  14        1.07        0.43      3.14 o
   6   8  14       10.40        5.49      3.06 o
   7   8  14        0.46       -3.35      3.39 o
  -8   9  14       11.82       18.18      6.68 o
  -7   9  14        5.79       -0.49      3.98 o
  -6   9  14        0.99        6.43      4.09 o
  -5   9  14       13.03       10.03      4.14 o
  -4   9  14       11.12       14.01      2.41 o
  -3   9  14        1.74        0.59      2.81 o
  -2   9  14       15.24       14.80      2.48 o
  -1   9  14        8.35        6.46      2.36 o
   0   9  14      110.18      123.45      5.52 o
   1   9  14        2.22        5.77      3.77 o
   2   9  14        0.50       -3.56      3.56 o
   3   9  14        0.32       -1.30      6.19 o
   4   9  14        0.73        5.08      5.93 o
   5   9  14        0.11        7.53      6.34 o
   6   9  14        0.01       -1.64      4.58 o
  -6  10  14       20.26       13.17      7.08 o
  -5  10  14        8.00       -0.56      6.31 o
  -4  10  14        8.70        0.33      6.42 o
  -3  10  14        2.70        3.93      6.45 o
  -2  10  14       37.97       48.70      8.20 o
  -1  10  14        0.92       -4.93      6.19 o
   0  10  14        2.71        2.37      6.49 o
   1  10  14        3.06       -4.82      5.79 o
   2  10  14       17.60       13.50      7.08 o
   3  10  14        0.43        5.12      6.90 o
   4  10  14        9.46        1.48      6.94 o
  -3  11  14       34.16       37.20      8.27 o
  -2  11  14        0.82       -1.34      6.57 o
  -1  11  14       15.63       12.69      7.16 o
   0  11  14        2.98       -2.41      6.42 o
   1  11  14        0.37       -5.75      5.75 o
 -11   0  15        3.81        3.41      5.56 o
  -9   0  15       83.28       83.72      7.49 o
  -7   0  15      157.12      172.03      9.61 o
  -5   0  15       11.10        6.27      3.78 o
  -3   0  15       25.68       28.20      4.25 o
  -1   0  15      507.77      534.30     11.69 o
   1   0  15       44.58       41.43      5.34 o
   3   0  15      275.41      279.19     11.83 o
   5   0  15       37.85       34.05      5.97 o
   7   0  15       21.81       27.00      5.71 o
   9   0  15       67.83       63.47      8.05 o
 -11   1  15        8.78        8.46      4.02 o
 -10   1  15        0.02        2.97      3.65 o
  -9   1  15       12.09       10.93      3.73 o
  -8   1  15       58.56       61.05      4.80 o
  -7   1  15        1.57        0.91      3.02 o
  -6   1  15        6.78        5.68      3.00 o
  -5   1  15       70.30       72.92      3.55 o
  -4   1  15       27.18       27.94      2.75 o
  -3   1  15      157.77      151.62      4.79 o
  -2   1  15        2.58        0.76      1.77 o
  -1   1  15       57.75       64.20      2.88 o
   0   1  15       94.85       82.92      3.28 o
   1   1  15        2.92        5.43      1.90 o
   2   1  15       24.38       33.86      2.49 o
   3   1  15       70.72       62.42      3.08 o
   4   1  15       32.89       40.78      3.28 o
   5   1  15       74.41       68.15      6.60 o
   6   1  15       11.90       11.66      3.79 o
   7   1  15       76.15       82.98      8.66 o
   8   1  15        7.75       10.21      3.89 o
   9   1  15       63.46       72.04      6.10 o
 -11   2  15        5.90        6.44      3.96 o
 -10   2  15       11.86       12.46      3.94 o
  -9   2  15       32.80       29.60      4.77 o
  -8   2  15        0.00       -0.87      3.08 o
  -7   2  15       61.00       60.21      4.57 o
  -6   2  15       16.88       16.02      3.22 o
  -5   2  15       79.90       84.10      3.39 o
  -4   2  15       93.79       91.86      3.46 o
  -3   2  15       70.81       74.31      4.71 o
  -2   2  15       21.98       20.66      2.15 o
  -1   2  15        1.92        1.29      1.77 o
   0   2  15       12.14       14.25      2.02 o
   1   2  15      408.98      420.49      7.13 o
   2   2  15       53.95       56.62      2.95 o
   3   2  15       44.46       50.45      2.62 o
   4   2  15       14.95       11.60      2.39 o
   5   2  15        8.14        4.74      2.66 o
   6   2  15       82.89       86.19      4.51 o
   7   2  15        9.35       11.93      3.18 o
   8   2  15        0.61       -0.44      3.91 o
   9   2  15        2.78        1.95      4.18 o
 -11   3  15        0.03       -2.34      3.78 o
 -10   3  15        0.25        3.87      3.72 o
  -9   3  15        0.01       -3.09      3.09 o
  -8   3  15       38.47       30.41      4.25 o
  -7   3  15        1.72        4.04      2.09 o
  -6   3  15      114.65      122.54      4.12 o
  -5   3  15       13.73       16.59      3.87 o
  -4   3  15        0.96        0.06      1.85 o
  -3   3  15       28.98       31.72      2.39 o
  -2   3  15       18.67       15.50      2.22 o
  -1   3  15       15.05       13.67      2.10 o
   0   3  15      256.89      281.12      5.59 o
   1   3  15        0.60        0.02      1.86 o
   2   3  15       31.16       27.81      2.50 o
   3   3  15       15.21       19.55      2.35 o
   4   3  15       15.46       16.66      2.20 o
   5   3  15       97.49       97.69      4.65 o
   6   3  15        5.40        8.79      3.09 o
   7   3  15       73.04       81.56      4.75 o
   8   3  15       43.21       37.28      4.16 o
   9   3  15        0.07        0.91      4.42 o
 -11   4  15        9.03        5.36      5.29 o
 -10   4  15        0.13       -3.44      3.44 o
  -9   4  15        0.00       -0.17      3.27 o
  -8   4  15        2.41       -1.71      2.08 o
  -7   4  15        4.96        5.54      2.19 o
  -6   4  15       31.44       35.16      4.28 o
  -5   4  15        0.46       -1.78      1.96 o
  -4   4  15      104.26      111.62      4.16 o
  -3   4  15        3.66        1.90      1.82 o
  -2   4  15      158.66      151.70      4.07 o
  -1   4  15       72.40       75.14      3.11 o
   0   4  15      109.39      107.71      3.70 o
   1   4  15        4.59        4.49      2.35 o
   2   4  15        2.76        3.07      1.97 o
   3   4  15       26.56       27.12      2.60 o
   4   4  15       29.31       29.77      2.49 o
   5   4  15       10.09        7.73      3.05 o
   6   4  15        0.84        0.17      3.03 o
   7   4  15        7.74        3.53      3.25 o
   8   4  15       65.85       67.24      5.60 o
   9   4  15        1.41        4.47      3.54 o
 -10   5  15       10.85       14.95      3.98 o
  -9   5  15        7.91       12.17      3.09 o
  -8   5  15        7.35        1.89      2.31 o
  -7   5  15        2.16       -1.16      2.15 o
  -6   5  15       43.69       42.37      2.79 o
  -5   5  15        0.05        0.63      2.01 o
  -4   5  15       12.43       12.89      2.06 o
  -3   5  15       15.37       19.66      2.22 o
  -2   5  15      147.78      159.82      4.21 o
  -1   5  15        0.00       -1.84      1.84 o
   0   5  15        9.08        8.66      1.99 o
   1   5  15        0.97       -2.08      2.30 o
   2   5  15      184.19      181.26      4.66 o
   3   5  15       33.39       29.06      2.67 o
   4   5  15      100.84      114.71      4.91 o
   5   5  15       30.23       34.23      2.79 o
   6   5  15       56.86       63.96      5.37 o
   7   5  15        0.39       -3.28      3.28 o
   8   5  15       48.70       58.58      4.56 o
 -10   6  15        7.10        4.72      4.51 o
  -9   6  15        2.92        3.60      2.96 o
  -8   6  15        7.37       12.94      3.13 o
  -7   6  15       31.62       34.23      3.33 o
  -6   6  15       10.64       10.07      2.20 o
  -5   6  15       13.76       16.13      2.27 o
  -4   6  15       78.47       77.17      3.27 o
  -3   6  15        0.61        3.86      1.90 o
  -2   6  15      190.37      192.25      4.57 o
  -1   6  15        0.73       -1.71      1.71 o
   0   6  15       28.34       33.86      2.49 o
   1   6  15        4.43        3.89      2.00 o
   2   6  15        3.48        3.55      2.09 o
   3   6  15       31.26       34.50      2.71 o
   4   6  15        0.03       -1.25      2.17 o
   5   6  15       15.95       15.07      2.40 o
   6   6  15       51.46       50.43      4.38 o
   7   6  15        1.96        4.98      3.20 o
   8   6  15        0.03        1.39      3.81 o
  -9   7  15        1.33       -2.00      4.88 o
  -8   7  15        6.52       12.38      5.27 o
  -7   7  15        1.56        0.32      3.69 o
  -6   7  15        1.14       -2.28      3.56 o
  -5   7  15       11.17       10.79      6.38 o
  -4   7  15        1.61       -0.06      3.69 o
  -3   7  15        1.08        0.12      2.31 o
  -2   7  15        4.33        4.71      2.49 o
  -1   7  15       39.24       37.88      3.20 o
   0   7  15      108.35      110.22      4.56 o
   1   7  15       21.31       22.86      2.35 o
   2   7  15       78.41       86.99      3.55 o
   3   7  15        0.56        0.14      2.04 o
   4   7  15        0.82       -2.49      2.49 o
   5   7  15        8.53        6.65      2.71 o
   6   7  15       11.15       11.03      3.05 o
   7   7  15        3.35        3.18      3.18 o
  -8   8  15        1.11       -3.73      4.10 o
  -7   8  15        2.04       -2.90      4.28 o
  -6   8  15       31.20       38.91      5.09 o
  -5   8  15       37.24       40.89      4.90 o
  -4   8  15       19.01       24.22      9.74 o
  -3   8  15        9.85        4.59      8.25 o
  -2   8  15       21.88       23.97      6.05 o
  -1   8  15       63.77       76.88      5.53 o
   0   8  15       17.68       19.85      4.47 o
   1   8  15       30.25       29.13      4.55 o
   2   8  15        7.62        6.35      3.79 o
   3   8  15        1.09        4.40      3.98 o
   4   8  15       26.09       22.13      4.36 o
   5   8  15        9.35       15.46      5.06 o
   6   8  15        0.06       -3.08      3.08 o
  -6   9  15        0.69        0.14      3.80 o
  -5   9  15        0.05        1.41      3.86 o
  -4   9  15        3.68        7.87      6.84 o
  -3   9  15       24.12       36.60      4.82 o
  -2   9  15        6.40        4.99      4.08 o
  -1   9  15       15.54       14.93      4.09 o
   0   9  15       15.05       27.61      4.69 o
   1   9  15       27.68       34.34      5.06 o
   2   9  15        2.77        0.33      5.97 o
   3   9  15        9.54       11.20      7.12 o
   4   9  15        4.41        5.71      7.01 o
  -4  10  15       15.74       25.26      6.90 o
  -3  10  15        1.05        0.07      6.57 o
  -2  10  15        0.63       -1.85      6.31 o
  -1  10  15        0.18       -2.00      6.38 o
   0  10  15        4.68        9.24      7.08 o
   1  10  15       43.41       58.09      9.05 o
   2  10  15        0.01       -6.08      6.08 o
 -10   0  16       61.93       74.85      8.09 o
  -8   0  16       44.27       54.19      6.90 o
  -6   0  16        3.07       -1.11      4.01 o
  -4   0  16       71.27       79.56      6.53 o
  -2   0  16      236.13      228.53     10.42 o
   0   0  16       24.71       18.32      4.49 o
   2   0  16       11.21       15.02      4.56 o
   4   0  16       10.08       10.42      5.12 o
   6   0  16       40.59       29.64      6.42 o
   8   0  16       39.89       54.15      7.97 o
 -11   1  16        7.17        1.97      3.88 o
 -10   1  16        0.75        1.26      3.64 o
  -9   1  16        3.38        5.78      3.82 o
  -8   1  16       42.24       41.21      4.59 o
  -7   1  16        0.79        2.28      3.31 o
  -6   1  16      113.82      120.25      6.09 o
  -5   1  16        2.31       -1.41      4.04 o
  -4   1  16       44.85       53.22      3.42 o
  -3   1  16       57.15       57.81      3.50 o
  -2   1  16       18.88       22.15      2.75 o
  -1   1  16       21.05       25.16      4.62 o
   0   1  16      160.27      165.25      5.20 o
   1   1  16        8.18        5.98      3.08 o
   2   1  16      399.37      403.39     10.31 o
   3   1  16       25.92       28.02      3.97 o
   4   1  16      121.41      123.13      6.15 o
   5   1  16        0.55        0.45      5.21 o
   6   1  16       24.52       23.89      4.39 o
   7   1  16        7.22        2.08      3.92 o
   8   1  16       40.72       52.92      5.36 o
 -10   2  16       19.85       19.14      4.10 o
  -9   2  16        1.25        4.14      3.72 o
  -8   2  16       14.89       13.66      3.79 o
  -7   2  16      170.97      187.22      7.34 o
  -6   2  16        2.98        2.59      3.43 o
  -5   2  16        4.80        3.49      2.45 o
  -4   2  16       75.20       79.76      4.60 o
  -3   2  16       17.22       15.14      2.66 o
  -2   2  16       55.27       59.66      3.01 o
  -1   2  16        1.49        0.89      2.23 o
   0   2  16       29.14       23.39      2.37 o
   1   2  16       98.23      108.82      3.97 o
   2   2  16       22.56       29.30      3.14 o
   3   2  16        4.16        2.68      2.20 o
   4   2  16       38.33       39.62      3.14 o
   5   2  16       13.65       13.96      4.02 o
   6   2  16       14.43       10.49      3.67 o
   7   2  16       36.76       41.11      6.45 o
   8   2  16        0.09        5.02      4.02 o
 -10   3  16       16.15       19.92      4.32 o
  -9   3  16       12.60       11.77      3.98 o
  -8   3  16       14.34       19.39      3.99 o
  -7   3  16        3.85        6.55      3.32 o
  -6   3  16       21.25       18.21      2.88 o
  -5   3  16        7.98        6.40      2.22 o
  -4   3  16       65.49       70.86      3.26 o
  -3   3  16       84.29       88.90      3.50 o
  -2   3  16       62.95       56.02      3.30 o
  -1   3  16      233.64      253.45      8.50 o
   0   3  16       27.71       32.42      2.63 o
   1   3  16        1.10       -0.31      1.97 o
   2   3  16       25.39       25.21      2.58 o
   3   3  16        7.00        8.56      3.09 o
   4   3  16      103.15      111.71      4.24 o
   5   3  16       30.58       29.80      3.61 o
   6   3  16      134.97      156.24      6.07 o
   7   3  16        0.04        1.82      3.73 o
   8   3  16       12.42       19.90      4.58 o
 -10   4  16        3.83        3.08      3.84 o
  -9   4  16       17.39       18.69      4.09 o
  -8   4  16        1.30        2.33      3.46 o
  -7   4  16        0.07       -0.25      2.30 o
  -6   4  16        1.57        2.86      2.20 o
  -5   4  16      350.21      378.66      7.66 o
  -4   4  16        9.50        8.88      2.16 o
  -3   4  16        7.88       10.93      2.23 o
  -2   4  16        3.43        2.25      2.03 o
  -1   4  16       30.02       36.24      2.74 o
   0   4  16       55.21       62.56      3.12 o
   1   4  16        1.36        1.38      2.08 o
   2   4  16        0.00        0.23      2.07 o
   3   4  16      157.68      170.87      4.93 o
   4   4  16       12.42       18.91      3.45 o
   5   4  16       61.24       69.34      3.85 o
   6   4  16        0.64        2.15      3.10 o
   7   4  16        7.68       15.93      3.54 o
   8   4  16        0.00       -0.08      3.35 o
  -9   5  16        8.26       12.48      3.73 o
  -8   5  16        7.38       13.25      3.05 o
  -7   5  16        2.90        2.31      2.72 o
  -6   5  16        1.27        2.86      2.76 o
  -5   5  16      122.06      134.88      6.86 o
  -4   5  16       22.41       25.42      2.50 o
  -3   5  16       89.68      100.38      3.77 o
  -2   5  16        4.32        3.09      2.07 o
  -1   5  16       28.95       27.89      2.97 o
   0   5  16        0.23       -1.53      1.96 o
   1   5  16       55.05       64.43      3.22 o
   2   5  16        1.92        2.39      2.12 o
   3   5  16        0.33        1.40      2.98 o
   4   5  16       85.43      104.25      5.01 o
   5   5  16       11.55       11.03      2.90 o
   6   5  16        5.95       -0.39      2.98 o
   7   5  16       44.79       47.46      4.34 o
  -9   6  16       14.84       20.22      6.11 o
  -8   6  16        0.03       -2.57      2.57 o
  -7   6  16       53.61       53.31      4.61 o
  -6   6  16        0.17       -0.21      3.86 o
  -5   6  16        0.36       -1.16      2.40 o
  -4   6  16        7.90       14.11      2.28 o
  -3   6  16      123.29      144.58      4.32 o
  -2   6  16        9.78        8.31      2.14 o
  -1   6  16        0.01       -1.36      1.92 o
   0   6  16        0.40       -1.12      1.95 o
   1   6  16       98.23      104.93      4.16 o
   2   6  16        2.66        0.61      2.13 o
   3   6  16       47.08       56.27      3.28 o
   4   6  16       30.66       36.60      4.60 o
   5   6  16        6.37        2.84      2.74 o
   6   6  16        0.29       -3.03      3.03 o
  -8   7  16        4.67        5.96      4.06 o
  -7   7  16        4.23        4.80      4.07 o
  -6   7  16       11.96       12.58      4.45 o
  -5   7  16       12.54       17.90      4.42 o
  -4   7  16       28.81       31.97      4.94 o
  -3   7  16       67.39       75.66      8.72 o
  -2   7  16        3.13        4.51      3.66 o
  -1   7  16       13.13       15.18      4.28 o
   0   7  16        2.88        5.59      3.73 o
   1   7  16       13.51       16.90      7.44 o
   2   7  16       27.43       34.99      5.04 o
   3   7  16       10.53        8.09      2.94 o
   4   7  16      110.24      120.94      6.46 o
   5   7  16       16.43       11.51      3.24 o
   6   7  16        0.14       -2.39      2.70 o
  -7   8  16       28.96       29.73      5.06 o
  -6   8  16        7.57        6.26      4.25 o
  -5   8  16        8.34        5.58      4.12 o
  -4   8  16        0.14       -0.06      4.62 o
  -3   8  16        2.54        1.37      3.96 o
  -2   8  16       10.30        6.14      6.99 o
  -1   8  16       16.15        9.83      4.17 o
   0   8  16       78.63       88.60      6.22 o
   1   8  16       20.82       33.25      4.94 o
   2   8  16       30.51       35.12      5.21 o
   3   8  16        3.87        2.50      8.07 o
   4   8  16        1.87        1.62      4.26 o
  -5   9  16        0.02        0.95      4.12 o
  -4   9  16        0.12       -3.88      3.88 o
  -3   9  16        0.19       -3.81      3.81 o
  -2   9  16        3.29        1.93      4.21 o
  -1   9  16       52.23       59.32      9.76 o
   0   9  16        3.79       11.76      4.57 o
   1   9  16        0.77        0.65      4.23 o
   2   9  16       76.95      103.78     10.46 o
   3   9  16        1.96        3.41      6.60 o
  -9   0  17       97.20      114.73      9.35 o
  -7   0  17       39.05       35.83      6.34 o
  -5   0  17      224.20      235.95     11.39 o
  -3   0  17        0.21       -2.82      4.12 o
  -1   0  17        8.61        4.86      4.41 o
   1   0  17        2.92       -2.15      4.53 o
   3   0  17      177.17      192.32     10.76 o
   5   0  17       14.09       10.91      5.75 o
   7   0  17        4.32        0.15      5.64 o
 -10   1  17        8.29       15.20      4.41 o
  -9   1  17       96.95      107.13      6.45 o
  -8   1  17        0.82       -0.17      3.64 o
  -7   1  17        1.73        0.55      3.37 o
  -6   1  17       45.62       38.11      8.07 o
  -5   1  17        2.11        8.07      3.47 o
  -4   1  17       34.34       37.84      4.04 o
  -3   1  17       18.63       19.89      3.50 o
  -2   1  17      116.40      114.13      5.89 o
  -1   1  17      210.18      215.59      7.54 o
   0   1  17        6.74        7.39      3.15 o
   1   1  17      224.72      248.67     10.42 o
   2   1  17        0.10        0.30      3.18 o
   3   1  17        0.15       -0.47      3.39 o
   4   1  17       33.98       42.01      5.10 o
   5   1  17        2.27        2.84      3.65 o
   6   1  17       10.39        3.61      5.08 o
   7   1  17        4.94       -0.21      4.34 o
 -10   2  17        1.95        3.57      4.32 o
  -9   2  17       32.97       37.97      4.93 o
  -8   2  17       16.94       16.79      4.23 o
  -7   2  17        0.43        0.32      5.10 o
  -6   2  17       21.38       27.72      4.06 o
  -5   2  17       15.18       14.37      3.78 o
  -4   2  17       11.18       13.47      3.44 o
  -3   2  17      107.02      109.71      4.55 o
  -2   2  17       72.34       77.45      3.97 o
  -1   2  17        0.45        1.13      3.27 o
   0   2  17      101.28      101.70      8.98 o
   1   2  17       39.72       37.19      4.66 o
   2   2  17        1.06        5.26      3.29 o
   3   2  17        1.02        1.26      4.67 o
   4   2  17        9.78        8.39      4.04 o
   5   2  17       44.63       58.18      5.25 o
   6   2  17        0.10        0.28      3.71 o
   7   2  17        0.11       -0.73      4.49 o
  -9   3  17        0.22        0.26      3.66 o
  -8   3  17       37.04       44.27      4.66 o
  -7   3  17      154.76      170.23      7.24 o
  -6   3  17        7.97        3.21      5.25 o
  -5   3  17       14.13       16.62      2.93 o
  -4   3  17      101.59      107.05      4.64 o
  -3   3  17       64.98       75.61      5.17 o
  -2   3  17        1.94        1.58      2.21 o
  -1   3  17       30.40       32.58      2.76 o
   0   3  17       70.96       77.27      3.81 o
   1   3  17        0.06       -1.58      2.14 o
   2   3  17      104.33      102.60      4.70 o
   3   3  17       89.28       99.04      4.16 o
   4   3  17        5.24        3.00      3.46 o
   5   3  17        2.53       -3.58      3.74 o
   6   3  17        0.34       -3.65      3.65 o
   7   3  17        1.94       -4.93      5.53 o
  -9   4  17        0.28        1.16      4.84 o
  -8   4  17       13.85       14.45      4.11 o
  -7   4  17       24.02       28.80      5.03 o
  -6   4  17        3.26        5.82      2.70 o
  -5   4  17       16.95       20.49      2.97 o
  -4   4  17        0.29       -1.78      2.07 o
  -3   4  17        6.27        4.50      2.98 o
  -2   4  17      189.66      201.01      5.20 o
  -1   4  17        1.46        1.08      2.21 o
   0   4  17       38.85       35.78      3.31 o
   1   4  17        4.40        6.22      3.54 o
   2   4  17       21.47       25.08      2.68 o
   3   4  17        2.86        1.35      2.76 o
   4   4  17        0.30       -2.46      2.46 o
   5   4  17        6.15        7.67      4.44 o
   6   4  17       62.26       59.16      4.91 o
   7   4  17        0.05       -3.78      3.78 o
  -8   5  17        2.38        7.28      3.79 o
  -7   5  17       11.28       15.52      3.91 o
  -6   5  17       74.66       88.17      4.57 o
  -5   5  17       34.31       37.92      3.54 o
  -4   5  17       87.92       89.23      3.77 o
  -3   5  17       20.83       21.08      2.60 o
  -2   5  17       59.64       57.46      3.19 o
  -1   5  17       10.65        7.42      2.27 o
   0   5  17       42.61       40.83      2.94 o
   1   5  17        1.68        1.89      2.23 o
   2   5  17       13.02       11.13      2.51 o
   3   5  17        4.66        3.48      2.49 o
   4   5  17        3.08        0.09      3.48 o
   5   5  17       35.02       33.41      3.39 o
   6   5  17       17.62       18.12      3.67 o
  -8   6  17       23.14       29.38      6.83 o
  -7   6  17        0.81       -2.80      3.92 o
  -6   6  17        0.06        6.12      4.25 o
  -5   6  17       16.25       28.02      4.66 o
  -4   6  17       55.77       62.73      3.89 o
  -3   6  17       90.63      103.24      6.10 o
  -2   6  17        1.67       -0.45      2.62 o
  -1   6  17       17.61       18.77      3.83 o
   0   6  17       70.85       78.57      4.27 o
   1   6  17        8.95       11.96      3.84 o
   2   6  17       43.21       49.72      5.07 o
   3   6  17        1.09       -3.21      3.21 o
   4   6  17       13.77       14.49      3.05 o
   5   6  17       13.34       11.44      3.03 o
  -6   7  17       30.33       35.82      5.17 o
  -5   7  17       17.76       17.82      5.73 o
  -4   7  17       50.09       49.41      5.67 o
  -3   7  17      151.01      183.99      8.36 o
  -2   7  17        5.97        4.64      7.25 o
  -1   7  17        0.10       -3.39      4.03 o
   0   7  17        4.85       -1.55      4.15 o
   1   7  17       10.37       15.07      4.67 o
   2   7  17        1.07       -0.55      4.86 o
   3   7  17        0.47        2.44      2.94 o
   4   7  17        0.88        3.34      4.63 o
  -5   8  17       19.07       18.76      4.60 o
  -4   8  17        0.67        1.90      6.88 o
  -3   8  17       28.25       38.78      5.41 o
  -2   8  17       18.78       28.34      5.12 o
  -1   8  17       30.13       38.56      5.40 o
   0   8  17        0.96       -3.48      4.22 o
   1   8  17        0.31        7.06      4.24 o
   2   8  17        0.48        1.69      4.50 o
   3   8  17       38.76       45.59      8.61 o
  -8   0  18        2.45       -0.74      5.45 o
  -6   0  18       27.84       19.29      5.82 o
  -4   0  18       19.42       25.22      5.86 o
  -2   0  18       40.03       36.20      6.16 o
   0   0  18       76.48       92.40      7.57 o
   2   0  18      157.84      173.07     10.65 o
   4   0  18        7.53        7.90      5.56 o
   6   0  18        0.98       -3.30      5.71 o
  -9   1  18       75.75       83.15      6.15 o
  -8   1  18        0.49       -3.72      3.72 o
  -7   1  18        0.95        0.77      3.77 o
  -6   1  18       41.55       40.16      6.36 o
  -5   1  18       11.16       15.18      3.74 o
  -4   1  18        8.09        7.07      3.59 o
  -3   1  18        2.09        4.59      3.37 o
  -2   1  18        2.52        3.75      4.73 o
  -1   1  18       13.53       16.36      3.61 o
   0   1  18        2.34        4.01      3.78 o
   1   1  18       36.51       35.89      4.41 o
   2   1  18       38.09       37.51      4.53 o
   3   1  18       24.59       22.25      4.33 o
   4   1  18       59.80       64.90      5.37 o
   5   1  18       52.06       47.27      5.99 o
   6   1  18        2.01       -0.32      4.05 o
  -9   2  18       25.48       32.43      8.74 o
  -8   2  18       25.79       33.64      4.76 o
  -7   2  18       21.24       20.96      4.35 o
  -6   2  18        5.02        3.15      3.60 o
  -5   2  18       30.08       28.18      4.36 o
  -4   2  18        0.14       -1.75      3.00 o
  -3   2  18       71.97       82.27     10.24 o
  -2   2  18        4.39       -3.09      3.09 o
  -1   2  18        0.45        3.12      3.19 o
   0   2  18       95.01      102.31     10.53 o
   1   2  18        0.54       -2.87      5.04 o
   2   2  18        4.60        9.39      5.95 o
   3   2  18       52.64       62.84      8.33 o
   4   2  18       20.46       19.02      4.35 o
   5   2  18       28.24       38.02      7.99 o
   6   2  18        2.80       -3.91      3.91 o
  -8   3  18        0.15        1.29      7.36 o
  -7   3  18       59.28       63.71      5.97 o
  -6   3  18       20.08       22.03      4.84 o
  -5   3  18        0.73       -3.95      6.84 o
  -4   3  18       41.37       37.97      4.32 o
  -3   3  18        0.62        2.09      3.22 o
  -2   3  18        8.65        7.70      2.72 o
  -1   3  18        4.18        1.73      3.08 o
   0   3  18       35.48       36.02      4.29 o
   1   3  18       52.03       68.13      5.12 o
   2   3  18        3.67        2.29      4.25 o
   3   3  18        0.68        4.06      3.78 o
   4   3  18        0.32        0.36      3.60 o
   5   3  18        0.34       -4.17      5.82 o
   6   3  18        2.03       -2.49      3.98 o
  -8   4  18        6.17        8.86      5.82 o
  -7   4  18      104.89      119.97      6.53 o
  -6   4  18        6.74        5.77      3.53 o
  -5   4  18        4.34        4.79      3.48 o
  -4   4  18       11.47       11.10      2.82 o
  -3   4  18       18.38       18.72      3.65 o
  -2   4  18       13.68       15.13      3.27 o
  -1   4  18       46.03       50.43      3.55 o
   0   4  18       11.25       18.60      3.02 o
   1   4  18       49.08       68.41      5.20 o
   2   4  18        1.86       -0.82      3.52 o
   3   4  18       42.46       44.04      4.75 o
   4   4  18        4.27        3.87      4.88 o
   5   4  18       11.77        6.10      3.90 o
  -7   5  18       11.67       19.77      4.77 o
  -6   5  18        0.01       -1.36      3.40 o
  -5   5  18      105.64      111.62      6.09 o
  -4   5  18       20.65       19.90      4.86 o
  -3   5  18        1.75       -2.16      2.74 o
  -2   5  18        0.01       -0.76      2.89 o
  -1   5  18       74.45       73.38      4.28 o
   0   5  18        0.26       -1.66      2.69 o
   1   5  18        1.30       -1.63      2.87 o
   2   5  18        1.42        0.18      2.84 o
   3   5  18        3.76        3.11      3.03 o
   4   5  18       13.73        3.63      3.28 o
   5   5  18        0.11        4.87      4.75 o
  -6   6  18        0.74        6.94      6.19 o
  -5   6  18       90.10      110.14      6.95 o
  -4   6  18        0.60        8.19      4.38 o
  -3   6  18        7.16        7.12      4.24 o
  -2   6  18        1.74       -1.87      3.98 o
  -1   6  18        8.07        7.84      5.16 o
   0   6  18        7.68       -2.83      2.83 o
   1   6  18        1.32       -0.99      2.77 o
   2   6  18        1.57       -2.86      2.86 o
   3   6  18        5.83        0.96      3.13 o
   4   6  18        3.32       -1.06      3.48 o
  -5   7  18        3.15       13.17      6.71 o
  -4   7  18       10.91       13.73      4.80 o
  -3   7  18        1.25        3.42      4.48 o
  -2   7  18       37.16       43.47      6.64 o
  -1   7  18        1.49       -0.46      4.31 o
   0   7  18        4.54        7.05      4.75 o
   1   7  18       11.90        5.13      4.18 o
   2   7  18       25.80       15.70      4.81 o
  -7   0  19       13.86        5.45      5.56 o
  -5   0  19        5.60       -4.82      4.82 o
  -3   0  19       47.77       47.52      6.42 o
  -1   0  19       84.60       83.75      8.01 o
   1   0  19        0.97        5.75      5.27 o
   3   0  19        1.22        0.45      5.49 o
   5   0  19       87.58      125.85     10.42 o
  -7   1  19       14.79       11.68      4.16 o
  -6   1  19       13.42       10.46      4.01 o
  -5   1  19        1.19       -2.93      5.49 o
  -4   1  19       12.03       11.06      3.83 o
  -3   1  19       31.04       29.84      4.33 o
  -2   1  19        0.66       -0.95      3.41 o
  -1   1  19       30.14       30.74      4.37 o
   0   1  19        3.67        3.56      3.63 o
   1   1  19       27.34       23.43      4.91 o
   2   1  19        3.67       15.66      4.19 o
   3   1  19       29.73       24.33      4.72 o
   4   1  19       37.32       46.47      5.11 o
   5   1  19        3.93        8.76      9.27 o
  -7   2  19        1.28       -3.69      3.69 o
  -6   2  19        3.00       -2.91      3.66 o
  -5   2  19       31.99       29.92      4.43 o
  -4   2  19        0.90       -4.86      4.86 o
  -3   2  19       37.35       39.29      4.54 o
  -2   2  19        0.73       -2.04      3.39 o
  -1   2  19       11.13        8.58      3.68 o
   0   2  19        0.19       -2.10      3.42 o
   1   2  19        8.08        4.44      3.83 o
   2   2  19       33.11       39.44      4.69 o
   3   2  19       19.70       18.33      4.37 o
   4   2  19        8.70        1.91      4.02 o
   5   2  19        2.70        3.82      4.18 o
  -7   3  19       17.09       17.27      5.88 o
  -6   3  19        4.86       -2.52      3.51 o
  -5   3  19        0.01       -1.69      4.56 o
  -4   3  19       34.04       34.51      4.39 o
  -3   3  19        0.37       -0.81      3.36 o
  -2   3  19       17.14       25.47      4.23 o
  -1   3  19       25.66       29.55      6.55 o
   0   3  19       11.36        8.77      3.91 o
   1   3  19       43.94       46.96     10.01 o
   2   3  19        9.11        6.29      4.04 o
   3   3  19        6.86        8.97      3.92 o
   4   3  19       23.01       29.71      4.63 o
  -6   4  19       35.08       24.28      4.44 o
  -5   4  19       10.59       11.99      4.38 o
  -4   4  19        2.54        0.42      3.33 o
  -3   4  19        8.34       12.11      3.71 o
  -2   4  19        0.02       -0.95      3.24 o
  -1   4  19        0.99       -3.35      3.35 o
   0   4  19       49.10       52.56      5.02 o
   1   4  19        9.39       17.02      4.19 o
   2   4  19        6.47       -0.73      3.63 o
   3   4  19        0.02        1.29      3.82 o
   4   4  19        0.14       -3.24      4.36 o
  -5   5  19        4.60        0.86      3.38 o
  -4   5  19       10.83       12.99      3.71 o
  -3   5  19        0.63        0.70      3.26 o
  -2   5  19       65.56       68.09      7.07 o
  -1   5  19        9.64       14.79      3.87 o
   0   5  19        0.65       -3.32      3.32 o
   1   5  19       10.03        9.30      3.73 o
   2   5  19       11.72       12.84      3.96 o
   3   5  19        0.37       -3.67      3.67 o
  -4   6  19       22.25       15.99      6.45 o
  -3   6  19        1.89        7.46      5.97 o
  -2   6  19       40.99       43.31      5.65 o
  -1   6  19        6.51        1.72      5.75 o
   0   6  19        8.35        8.96      6.57 o
   1   6  19        0.89        0.52      2.94 o
  -6   0  20       28.80       34.46      7.38 o
  -4   0  20        1.22        6.53      5.60 o
  -2   0  20       17.61       21.11      6.08 o
   0   0  20       66.73       57.98      7.75 o
   2   0  20        8.47        4.34      5.86 o
  -6   1  20       11.04       14.60      5.84 o
  -5   1  20        0.74       -0.63      3.76 o
  -4   1  20       59.77       68.05      5.53 o
  -3   1  20        0.00       -3.18      3.44 o
  -2   1  20       24.52       24.58      7.83 o
  -1   1  20        0.40       -2.52      3.78 o
   0   1  20       19.84       15.77      4.34 o
   1   1  20       21.73       27.20      4.83 o
   2   1  20       12.11        6.43      4.05 o
   3   1  20        0.23       -3.57      3.97 o
  -5   2  20       16.37       15.81      4.07 o
  -4   2  20        1.18       -0.45      3.65 o
  -3   2  20        4.75       -0.54      3.63 o
  -2   2  20        7.26        8.71      3.95 o
  -1   2  20        0.59       -1.86      3.76 o
   0   2  20       19.03       17.24      6.88 o
   1   2  20        0.03        0.00      3.89 o
   2   2  20       64.26       63.65     12.13 o
   3   2  20        2.92        7.34      4.35 o
  -5   3  20       24.34       21.38      4.49 o
  -4   3  20        4.29        1.49      3.63 o
  -3   3  20        3.29        0.02      9.63 o
  -2   3  20       53.93       55.14      4.99 o
  -1   3  20       11.47        9.36      3.91 o
   0   3  20       10.04       13.71      4.20 o
   1   3  20       13.06       11.27      4.08 o
   2   3  20       19.94       21.94      4.57 o
  -4   4  20        0.36        1.32      7.21 o
  -3   4  20       20.27       25.40      8.40 o
  -2   4  20        0.02        0.76      3.72 o
  -1   4  20       10.02        9.80      5.71 o
   0   4  20       11.18        8.58      4.12 o
   1   4  20        2.75        3.11      3.85 o
  -1   0  21      152.23      172.29     11.80 o
  -2   1  21        7.83       10.83      4.50 o
  -1   1  21        3.26        1.83      4.11 o
 
